# Supplementary material for: Osteoarthritis Bone Marrow MSCs Retain Regenerative Competence and Chemokine Responsiveness for Drug‐Based In Situ Tissue Engineering
Source: Stem Cells Int. 2025 Dec 30;2025:3757831. doi: 10.1155/sci/3757831 (PMC12767449; doi:10.1155/sci/3757831)
Supplement: Supplementary file 2 — Supporting Information 2 Senescence‐associated genes: Collection of publications with genes linked to senescence. [file SCI-2025-3757831-s002.xlsx]

## Sheet: Table1
Wagner et al. 2009		Hernandez- Segura et al. 2017		Casella et al. 2019		Hernandez- Segura et al. 2018			Coppé et al. 2010
up	down	up	down	up	down	up	down	SASP	up	unchanged
EML1	CRIP1	ACADVL	ARHGAP35	TMEM159	MCUB	CDKN1A	BAX	CXCL1	up	IL2
MYO1B	SUL1A3	ADPGK	ARID2	CHPF2	FBL	CDKN2A	SIRT1	CXCL2	IL6	IL4
LASS6		B4GALT7	ASCC1	SLC9A7	HIT1H1D	CDKN2B		CSF2	IL7	IL10
ROBO1		BCL2L2	C2CD5	PLOD1	HIST1H1A	BCL2		XSF1	IL1A	IL11
DKFZP586H2123		CCND1	CNTLN	FAM234B	FAM129A	SERPINB2		IL10	IL1B	IL12A
LOC654342		CHMP5	CREBBP	DHRS7	ANP32B	HSP90		IL13	IL15	CX3CL1
DOK5		DDA1	EFNB3	SRPX	PARP1	MTOR		IL6	CXCL8	CXCL6
TREM1		DGKA	GSTM4	SRPX2	LBR	DPP4		CXCL8	CXCL1	TNFRSF18
UBE2E2		DYNLT3	ICE1	TNFSF13B	SSRP1	GLB1		IL1A	CXCL2	PDGFB
USP53		FAM214B	KCTD3	PDLIM1	TMSB15A			IL1B	CXCL3	TNFSF14
VEPH1		GBE1	MEIS1	ELMOD1	CBS			MMP1	CCL8
SLC35E1		GDNF	NFIA	CCND3	CDCA7L			PDGFA	CCL13
		KLC1	PATZ1	TMEM30A	HIST1H1E			VEGFA	CCL3
		MT-CYB	PCIF1	STAT1	CBX2				CCL20
		NOL3	PDS5B	RND3	PTMA				CCL16
		P4HA2	RHNO1	TMEM59	HIST2H2AB				CCL26
		PDLIM4	SMO	SARAF	ITPRILP1				CSF2
		PLK3	SPATA6	SLCO2B1	AC074135.1				MIF
		PLXNA3	SPIN4	ARRDC4					AREG
		POFUT2	STAG1	PAM					EREG
		RAI14	TRDMT1	WDR78					NRG1
		SCOC	USP6NL	CLSTN2					EGF
		SLC10A3	ZC3H4	WDR63					FGF2
		SLC16A3		NCSTN					HGF
		SUSD6		SLC16A14					FGF7
		TAF13		GPR155					VEGFA
		TMEM87B		CLDN1					ANG
		TOLLIP		JCAD					KITLG
		TSPAN13		BLCAP					CXCL12
		UFM1		FILIP1L					PIGF
		ZBTB7A		TAP1					IGFBP2
		ZNHIT1		TNFRSF10C					IGFBP3
				SAMD9L					IGFBP4
				SMCO3					IGFBP6
				POFUT2					IGFBP7
				KIAA1671					MMP1
				LRP10					MMP3
				BMS1P9					MMP10
				MT-TA					MMP12
				MT-TN					MMP13
				MT-TC					MMP14
				MT-TY					TIMP1
				DIO2					TIMP2
				MAP4K3-DT					SERINE1
				AC002480.1					SERPINB2
				LINC02154					PLAT
				TM4SF1-AS1					PLAU
				PTCHD4					CTSB
				H2AFJ					ICAM1
				PURPL					ICAM3
									TNFRSF11B
									TNFRSF1A
									TNFRSF10C
									FAS
									TNFRSF1B
									PLAUR
									IL6ST
									EGFR
