# Supplementary material for: Osteoarthritis Bone Marrow MSCs Retain Regenerative Competence and Chemokine Responsiveness for Drug‐Based In Situ Tissue Engineering
Source: Stem Cells Int. 2025 Dec 30;2025:3757831. doi: 10.1155/sci/3757831 (PMC12767449; doi:10.1155/sci/3757831)
Supplement: Supplementary file 3 — Supporting Information 3 Primer RT‐qPCR: List of primers used for RT‐qPCR with TaqMan and SYBR green assays. [file SCI-2025-3757831-s003.xlsx]

## Sheet: TaqMan Gene Assay IDs
Gene	TaqMan Gene Assay ID
MMP1	Hs00899658_m1
SIRT1	Hs01009006_m1
CDKN2A	Hs00923894_m1
CDKN1A	Hs00355782_m1
GAPDH	Hs02786624_g1
PPIA	Hs99999904_m1

## Sheet: SYBR Green Oligonucleotide Seq.
Gene	Oligonucleotides (5’ – 3’)	Product size [bp]
CCR1	ForACCATAGGAGGCCAACCCAAAATA	103
	RevTCCATGCTGTGCCAAGAGTCA
CCR2	ForCTACCTTCCAGTTCCTCATTTT	100
	RevACATTTACAAGTTGCAGTTTTCAGC
CCR3	ForTTTGTCATCATGGCGGTGTTTTTC	169
	RevGGTTCATGCAGCAGTGGGAGTAG
CCR4	ForGAGAAGAAGAACAAGGCGGTGAAGA	200
	RevGGATTAAGGCAGCAGTGAACAAAAG
CCR5	ForCAACCACAGGCAGCATTTAGCAC	147
	RevGGCAGGCAGCATCTTAGTTTTTCAG
CCR6	ForCTGCCTGAACCCTGTGCTCTACG	171
	RevTTATCTGCGGTCTCACTGGTCTGC
CCR7	ForGCCGAGACCACCACCACCTT	105
	RevAGTCATTGCATCTGCTCCCTATCC
CCR8	ForAAGCCCCTGTGATGCGGAACT	123
	RevCAGACCACAAGGACCAGGATGAC
CCR9	ForTATACAGCCAAATCAAGGAGGAATC	137
	RevCATGACCACGAAGGGAAGGAAG
CCR10	ForGGGCTGGAGTCTGGGAAGTGC	183
	RevACGATGACGGAGACCAAGTGTGC
CXCR1	ForCTGAGCCCCAAGTGGAACGAGACA	152
	RevGCACGGAACAGAAGCTTTATTAGGA
CXCR2	ForCAATGAATGAATGAATGGCTAAG	118
	RevAAAGTTTTCAAGGTTCGTCCGTGTT
CXCR3	ForCCCGCAACTGGTGCCGAGAAAG	148
	RevAGGCGCAAGAGCAGCATCCACAT
CXCR4	ForATCCCTGCCCTCCTGCTGACTATTC	231
	RevGAGGGCCTTGCGCTTCTGGTC
CXCR5	ForTCCCCTCCTCACTCCCTTCCCATAA	224
	RevCCTGCGGTTCCATCTGAGTGACATC
CXCR6	ForTTGTTTATAGCTTGCGCATTCTCAT	189
	RevATCCCCCTTGGTTTCAGCATTCTT
CX3CR1	ForATAGATTCCCCATTGCCTCCTC	120
	RevGGTTTTTCTATTTCCCTTACTGG
XCR1	ForCATCATGACCATCCACCGCTACC	123
	RevTCGAGGATGGAGGACAGGATGC
