# Supplementary material for: Osteoarthritis Bone Marrow MSCs Retain Regenerative Competence and Chemokine Responsiveness for Drug‐Based In Situ Tissue Engineering
Source: Stem Cells Int. 2025 Dec 30;2025:3757831. doi: 10.1155/sci/3757831 (PMC12767449; doi:10.1155/sci/3757831)
Supplement: Supplementary file 6 — Supporting Information 6 Assessment of differentiation: Oil Red O, Von Kossa, and Alkaline phosphatase staining of ND and OA MSCs were assessed. [file SCI-2025-3757831-s006.xlsx]

## Sheet: Differentiation
	Adipogenesis	Osteogenesis
Staining type	Oil Red O	Von Kossa	Alkaline phosphatase		+'	strong staining compared to negative control
ND MSC 1	+	+	+		(+)	weak staining compared to negative control
ND MSC 2	+	(+)	+		-'	no staining compared to negative control
ND MSC 3	+	-	+
OA MSC 1	+	+	+
OA MSC 2	+	-	+
OA MSC 3	+	(+)	+
