# Supplementary material for: Osteoarthritis Bone Marrow MSCs Retain Regenerative Competence and Chemokine Responsiveness for Drug‐Based In Situ Tissue Engineering
Source: Stem Cells Int. 2025 Dec 30;2025:3757831. doi: 10.1155/sci/3757831 (PMC12767449; doi:10.1155/sci/3757831)
Supplement: Supplementary file 7 — Supporting Information 7 Differentially expressed genes in response to CCL25: List of differentially expressed genes in OA MSCs in response to CCL25 using an Affymetrix microarray. [file SCI-2025-3757831-s007.xlsx]

## Sheet: Tabelle1
Gene Symbol	FC after CCL25 treatment		Gene Symbol	FC after CCL25 treatment
C2CD4A	37.3289		SCN2A	-87.7639
CXCR4	25.7927		LRRC17	-21.4398
ATP6V0D2	19.5472		CSRNP3	-18.9542
SMIM32	15.6346		LDB2	-16.374
SLC16A6	15.5745		PLCB4	-14.145
IGFBP1	14.814		MEOX2	-12.8963
SMOX	13.2487		SETBP1-DT	-11.7579
CXCL8	12.8468		ANK3	-10.9283
TRIB3	12.5051		GAP43	-10.2358
STC1	12.0019		DDIT4L	-9.9253
BMP6	11.8488		COL21A1	-9.77359
IL11	10.7613		CXCL12	-9.6242
BEX2	10.6377		TMT1A	-8.25029
NR4A3	10.1573		NAP1L3	-8.06185
KCNG1	9.6242		LINC02984	-8.03087
GDF15	8.7746		MXRA5	-7.75731
ERN1	8.25029		RCAN2	-7.52197
G0S2	8.06185		HELLS	-7.23782
SPHK1	8.06185		ARHGAP28	-7.18229
PTGS2	8		PRAG1	-6.80534
ISG20	7.78723		SERTAD4	-6.78789
PTHLH	7.75731		GASK1B	-6.6499
ANGPTL4	7.69779		LINC02511	-6.44817
SLC38A1	7.69779		ST8SIA1	-6.44817
RFLNB	7.6682		GNG2	-6.20458
FAM124A	7.407		SLC2A12	-6.15698
SLC7A5	7.407		PDE5A	-6.15698
BMP2	7.26575		GDF5	-6.10974
PITPNC1	7.20075		PLCE1	-5.81141
PDE4B	7.15469		HMCN1	-5.4014
PPP1R14C	7.12719		AKR1B10	-5.31884
CHST7	6.70132		S100A3	-5.27803
LIF	6.6499		FIGN	-5.27803
PDK4	6.49802		TCF19	-5.23754
CTH	6.15698		TENT5C	-5.15748
AREG	6.10974		PLCL1	-5.11791
JARID2	6.10974		DCLK1	-5.07865
VLDLR	5.65685		SEMA3E	-5.03968
SLC3A2	5.65685		SETBP1	-5.02031
EDNRB	5.57039		RAB7B	-4.92458
SOCS2-AS1	5.48524		TCEA3	-4.92458
C17orf58	5.44316		SYTL2	-4.86801
SESN2	5.33936		ARHGAP18	-4.8493
MAFF	5.2984		PTGFR	-4.79361
ABCG1	5.27803		CRYZL2P	-4.70219
IL18R1	5.23754		FAM111A-DT	-4.66612
HBEGF	5.15748		PPM1H	-4.59479
SLC6A15	5.09824		PRSS23	-4.59479
FAM167A	5.00102		LINC02458	-4.59479
ITPRIP	5.00102		FZD2	-4.55954
CD55	4.93724		SNAI2	-4.55954
ASNS	4.92458		RAB30	-4.54785
CXCL3	4.77518		COL3A1	-4.43828
RCAN1	4.75683		BBS9	-4.43828
CLCF1	4.73855		PDGFRL	-4.35364
INHBA	4.72033		COL1A1	-4.32024
ATF3	4.68412		STXBP6	-4.21074
RAB33A	4.66612		ANGPT1	-4.15704
C2CD2	4.66612		AGBL5	-4.12514
SNCAIP	4.59479		HCFC1R1	-4.0935
IRS2	4.59479		CRISPLD1	-4.06209
WARS1	4.50717		TLR3	-4.06209
EREG	4.48985		ACAT2	-4.03093
NPAS2	4.47834		MEST	-4.03093
MGLL	4.4554		CCDC89	-4
LOC102724560	4.37044		LRIG3	-4
RASD1	4.35364		IFIT1	-3.96931
MEDAG	4.35364		RRM2	-3.96931
LOC105371401	4.35364		SUOX	-3.93886
ST3GAL1	4.33691		UHRF1	-3.90864
PLXNA4	4.32024		GPR88	-3.90864
PSAT1	4.28709		OLFML1	-3.87865
MMP1	4.22156		CCBE1	-3.8489
STC2	4.18918		CMBL	-3.8489
FST	4.17844		TNFSF10	-3.83903
EFHD1	4.15704		NEXN	-3.79006
THRA	4.12514		SGMS2	-3.79006
TOX2	4.06209		PLXDC1	-3.79006
PAQR5	4.06209		SLC9A9	-3.76099
PHGDH	4.06209		TRIB2	-3.74653
GPRC5A	4.01543		C3orf80	-3.73213
ARRDC2	3.90864		DOCK10	-3.73213
BDNF	3.87865		UACA	-3.7035
DDIT3	3.87865		TACSTD2	-3.7035
CHAC1	3.87865		TMEM14A	-3.7035
DDIT4	3.8489		ROR1	-3.67509
AIFM2	3.8489		SPIN4	-3.67509
RRN3	3.8489		BHLHE41	-3.67509
SGIP1	3.81937		DPT	-3.66096
PTGES	3.81937		MTUS1	-3.61891
CLDN4	3.79006		ADA	-3.605
TMEM268	3.76099		CDKN2C	-3.52266
ETS2	3.74653		ZHX1	-3.50912
RPP25	3.7035		RUNX2	-3.49115
CDCP1	3.7035		PKIB	-3.4822
TSLP	3.67509		PTPRN2	-3.4822
ARHGEF2	3.66566		CD248	-3.45549
PTGS1	3.66096		SKA2	-3.45549
SPRY2	3.64689		DZIP3	-3.42898
GTPBP2	3.64689		BAALC	-3.42898
DUSP5	3.61891		SEC16B	-3.40267
SLC19A2	3.61891		BEND6	-3.40267
NTN1	3.59115		TCF4	-3.37656
SLC1A4	3.58194		SEMA5A	-3.35066
HEY1	3.56359		CALB2	-3.35066
TMEM79	3.56359		CCDC34	-3.35066
GOT1	3.56359		RHOJ	-3.35066
ENO2	3.53625		FRMD6	-3.33778
PLIN2	3.53625		PIK3R1	-3.32495
LINC00622	3.53625		CNKSR3	-3.29944
TRIM9	3.53625		TTC3	-3.28929
TNFAIP3	3.53625		ZFHX4	-3.27413
ATF5	3.4822		CCDC80	-3.25736
UPP1	3.4822		OLFML2B	-3.22408
IER3	3.45549		ITGBL1	-3.22408
ADGRG1	3.45549		C8orf48	-3.22408
MEGF10	3.44221		DPYD	-3.22408
ARHGAP6	3.42898		LOXL1	-3.22408
SLC25A29	3.40267		NDRG3	-3.20757
ZNF697	3.40267		SEMA3C	-3.19935
MTHFD2L	3.37656		TMEM119	-3.19935
KLHL29	3.37656		LOC730101	-3.19935
SMOC1	3.35066		HMGN3	-3.1748
ERFE	3.35066		CADM1	-3.15044
PCK2	3.35066		GSN	-3.15044
FSTL3	3.35066		POGLUT2	-3.12627
PROSER2	3.33778		HIBCH	-3.12627
MARS1	3.33778		TRIM59	-3.10229
FOXO1	3.32495		RBL1	-3.10229
TGIF1	3.27413		TYMS	-3.10229
EGR2	3.24901		ARMH4	-3.10229
KLF9	3.24901		TJP2	-3.07849
IL4R	3.24901		SERTAD4-AS1	-3.07849
EIF4EBP1	3.22408		TMEM19	-3.07849
PLAUR	3.22408		B9D1	-3.05487
IRAK2	3.19935		CYB5A	-3.04704
IFRD1	3.19935		LINC01116	-3.03143
RORA	3.1748		EXTL2	-3.03143
PVR	3.1626		DIPK1A	-3.01978
ITGA2	3.15044		PRSS35	-3.00818
RIPOR2	3.15044		PLCD4	-3.00818
UNC5B	3.11026		ALAD	-3.00818
CNIH3	3.10229		ZFYVE16	-3.00818
SLC35G2	3.10229		HSPB1	-2.9622
TGFB2-OT1	3.05487		NEDD9	-2.93947
CPEB4	3.05487		DPH6-DT	-2.93947
KLF4	3.03143		AR	-2.93947
ZXDC	3.00818		HACD4	-2.93947
KLHL21	3.00818		DHCR24	-2.93947
TLNRD1	2.99661		CADPS2	-2.91692
MKNK2	2.9851		LIPA	-2.91692
INHBE	2.9622		SSPN	-2.89454
GAB2	2.9622		PRADC1	-2.89454
ZSWIM5	2.93947		RBMS3	-2.89454
PGM2L1	2.93947		KAT2B	-2.87233
CEBPG	2.93947		CDH11	-2.87233
ARSG	2.91692		WWOX	-2.87233
ODC1	2.91692		TNFRSF19	-2.85029
PPP1R15A	2.91692		KBTBD7	-2.8357
DEPP1	2.89454		PCYOX1	-2.82843
ATP2B1	2.89454		ZWINT	-2.82843
IGFBP5	2.89454		TRAM1L1	-2.82843
GMNN	2.85029		DHFR	-2.82118
UTP25	2.85029		BNC2	-2.81756
GRB10	2.83934		FAM20A	-2.81756
AVPI1	2.82843		GIMAP2	-2.80673
YARS1	2.82843		EGFLAM	-2.80673
KDM7A	2.80673		IFI44	-2.80673
MAP3K5	2.80673		COL8A1	-2.80673
KLHL2	2.80673		EPB41L1	-2.78519
LONP1	2.80673		CENPU	-2.78519
GART	2.80673		COL1A2	-2.78519
GCH1	2.80673		VWA5A	-2.78519
SIRPA	2.78519		FKBP14	-2.76383
DHRS13	2.78519		C2CD5	-2.76383
TLE3	2.77449		CYP39A1	-2.76383
KCNK3	2.76383		PDE4DIP	-2.76383
DUSP6	2.76383		CCN3	-2.76383
MOCOS	2.76383		SEPTIN11	-2.76383
SLC35E4	2.76383		ZNF33B	-2.76383
TUBE1	2.74262		ATP23	-2.76383
SLC22A23	2.74262		EEA1	-2.74262
CABLES1	2.73208		SELENBP1	-2.74262
PDLIM5	2.72998		EFNA5	-2.72158
HSPBAP1	2.72158		GALNT10	-2.72158
FGF2	2.7007		CCDC28B	-2.72158
SERPINE1	2.7007		KDELR3	-2.7146
SLC6A8	2.7007		SNTB2	-2.7007
FOSL1	2.7007		ATL1	-2.7007
EXOSC6	2.7007		NAP1L5	-2.7007
UBASH3B	2.67998		SNED1	-2.69032
TBC1D8	2.67998		MXD4	-2.67998
FABP5	2.67998		VGLL3	-2.67998
SLC7A1	2.67998		SCFD2	-2.65942
ADAMTS6	2.65942		SUB1	-2.6492
KLF11	2.65942		TPST1	-2.63902
MXD1	2.65942		LRP11	-2.63902
KDM7A-DT	2.65942		CNPY4	-2.63902
TGFB2	2.63902		TRIQK	-2.63902
CENPV	2.63902		SAMHD1	-2.62887
PFKP	2.63902		MAN1C1	-2.61877
NT5E	2.63902		CCN4	-2.61877
HERC4	2.63902		GINS1	-2.61877
RASSF8-AS1	2.63902		RUNX1T1	-2.60536
PLCB1	2.61877		COG6	-2.57874
ICAM1	2.61877		TP53I3	-2.57874
METRNL	2.61877		EEIG2	-2.55896
PARVB	2.61877		PPIC	-2.53932
NUPR1	2.61877		HSP90B1	-2.53932
SLC7A7	2.59868		CCL2	-2.53932
ZBTB21	2.59868		SESN3	-2.53932
RASSF5	2.59868		SMIM10	-2.53932
KLHL26	2.59868		TMEM50B	-2.53932
DENND3	2.59868		BTN3A3	-2.52762
BMERB1	2.59868		NQO1	-2.51984
NPIPA5	2.58869		ESR1	-2.51984
SNHG15	2.57874		IL1RAP	-2.51984
DBNDD2	2.57874		SLC9A7	-2.51016
PYGB	2.57874		SSBP3	-2.50051
NPIPA1	2.57874		ARRB1	-2.50051
SLC25A33	2.55896		HHAT	-2.50051
CSTA	2.55896		TOMM40L	-2.50051
TBRG1	2.55896		TBC1D8B	-2.50051
TMOD1	2.54912		MYLK	-2.50051
PDGFA	2.53932		STXBP5	-2.50051
MLPH	2.53932		EBF1	-2.4941
SLC7A8	2.52956		HNMT	-2.4909
PARP12	2.51984		PIGK	-2.48133
RASSF8	2.51984		RPL22L1	-2.48133
CHKA	2.51984		ARMC9	-2.48133
TWIST1	2.51984		PLSCR4	-2.48133
SHMT2	2.51338		SAMD13	-2.48133
PER1	2.51016		ALDH7A1	-2.47179
NPC1	2.50051		VCAM1	-2.4434
NAMPT	2.50051		PRRX1	-2.4434
SPATA2L	2.50051		RHOBTB1	-2.4434
SOD2-OT1	2.50051		AKR1C3	-2.4434
GABARAPL1	2.50051		TRAPPC1	-2.4434
CHD7	2.50051		RAP2B	-2.4434
PKD1	2.50051		MAPRE2	-2.43401
NKX3-1	2.48133		CDO1	-2.42465
SHISAL1	2.48133		EMILIN1	-2.42465
PHC2	2.46229		CC2D2A	-2.40605
NFIL3	2.46229		COL5A2	-2.40605
OSBPL6	2.46229		NIM1K	-2.40605
LOXL3	2.4434		CAMK2G	-2.40605
RNF182	2.4434		LDOC1	-2.40605
DENND1A	2.4434		PHLDB2	-2.40605
RELB	2.4434		POLE2	-2.40605
LINC01128	2.4434		SLC25A12	-2.3968
SLC66A1	2.43401		ZDHHC12-DT	-2.38759
PTPRD	2.42465		HS3ST1	-2.38759
PHLDA1	2.42465		FUCA1	-2.38759
BEND7	2.42465		SLC12A8	-2.38759
ZBTB10	2.42465		ATP5MC3	-2.38759
AKNA	2.42465		SKP2	-2.38759
PDLIM4	2.42465		PLAC9	-2.38759
FAM87A	2.42465		PHKB	-2.38147
AKAP12	2.42465		B3GALNT1	-2.37841
LRRC8E	2.42465		PRMT2	-2.37841
YRDC	2.40605		PRICKLE1	-2.37536
ENTPD6	2.40605		COMMD8	-2.36927
PKD1P6	2.40605		TSHZ1	-2.36927
ULK1	2.38759		PYCARD	-2.36927
SGPL1	2.38759		LDLR	-2.36927
SIK2	2.37841		METTL25	-2.36927
USP36	2.37536		RMDN2	-2.36927
TNFRSF1B	2.36927		LUC7L3	-2.36017
SNHG1	2.36927		IDH1	-2.36017
MAFK	2.36927		AGL	-2.3511
CUL4B	2.36927		FBXW7	-2.3511
SMKR1	2.36927		TIAM1	-2.3511
INSR	2.36927		LINC01016	-2.3511
AGO2	2.34507		CPA4	-2.3511
LMBR1L	2.33306		ANKRD35	-2.3511
BRINP1	2.33306		DENND2B	-2.33306
ECI1	2.33306		DAPK2	-2.33306
CEBPA	2.33306		GAS1RR	-2.33306
SIK3	2.31516		CHEK1	-2.33306
BLTP3A	2.31516		NUDT7	-2.33306
TWNK	2.31516		NME5	-2.31516
TBRG4	2.31516		DMXL2	-2.31516
STK24	2.31516		EEF2K	-2.30626
KSR1	2.2974		BMP2K	-2.30626
SMURF1	2.2974		ZNF462	-2.2974
TRMT1	2.2974		AK1	-2.2974
LRRFIP1	2.2974		CERS6	-2.2974
AIMP2	2.27977		UTRN	-2.2974
DDX10	2.27977		ENAH	-2.29151
ITGB3	2.27101		LNPK	-2.27977
TOMM34	2.26228		PEX3	-2.27977
ZCCHC2	2.26228		HSD17B4	-2.27977
FAR2	2.26228		HEG1	-2.27977
MTHFD2	2.26228		POP5	-2.27977
PIM3	2.24492		HGF	-2.27393
VGLL4	2.24492		CALHM5	-2.27101
SEMA4C	2.2277		NUCKS1	-2.2681
ZDHHC14	2.2277		PDIA4	-2.26228
GAN	2.2277		MEIS2	-2.26228
C15orf39	2.2277		GPER1	-2.26228
CLMP	2.2277		DIO2	-2.26228
LRIG1	2.21061		ARMCX4	-2.26228
RHOB	2.21061		EPB41L2	-2.26228
SERINC5	2.21061		IKBIP	-2.25359
CBLB	2.21061		FAM171B	-2.24492
PRKAG2	2.21061		ANKMY2	-2.24492
TMEM158	2.19365		RECK	-2.24492
VEGFA	2.19365		HTATSF1	-2.24492
RRP12	2.19365		PEG3	-2.24492
AARS1	2.19365		ARL15	-2.24492
SNTB1	2.19365		TGFBR3	-2.24492
VPS37B	2.17682		SSR1	-2.2363
ETV5	2.17682		ERG28	-2.2363
CARS1	2.17682		MC1R	-2.2277
BCR	2.17124		DNAJC21	-2.2277
HSPA9	2.16567		ATAD2	-2.2277
ALG9	2.16012		PALLD	-2.21061
PELI1	2.16012		KCTD12	-2.21061
IRF1	2.16012		S100A4	-2.21061
NOP16	2.16012		RNF128	-2.21061
RAB23	2.16012		SCP2	-2.20211
LHFPL2	2.14355		VSIR	-2.19365
ANKHD1-EIF4EBP3	2.14355		UXS1	-2.19365
SLC44A1	2.14355		NXT2	-2.19365
NOP2	2.14355		MAGEH1	-2.19365
KCTD15	2.13531		MTMR11	-2.19365
BNC1	2.1271		ADAMTS2	-2.19365
EXOSC5	2.1271		IRAK1BP1	-2.19365
SINHCAF	2.1271		NIFK-AS1	-2.19365
RGS3	2.1271		REX1BD	-2.18522
LRRC8C	2.1271		SMARCA1	-2.18522
ZPR1P1	2.1271		RBM3	-2.17682
UBR4	2.1271		TMEM171	-2.17682
SH2B3	2.1271		ZHX3	-2.17682
CYFIP2	2.11893		NUDT6	-2.17682
PVT1	2.11078		BCCIP	-2.17682
PPP2R1B	2.11078		PLPP3	-2.16845
TIPARP	2.09459		SSBP2	-2.16845
TNFRSF12A	2.09459		FKBP7	-2.16012
BID	2.09459		COQ3	-2.16012
STK40	2.09459		FAXDC2	-2.16012
MMP14	2.08654		ACSM5	-2.16012
GYPC	2.07852		ZMAT3	-2.16012
RUFY2	2.07852		UGCG	-2.16012
PACC1	2.07852		ATG4C	-2.16012
AFDN	2.06257		TLR1	-2.16012
ANKH	2.04675		RARRES1	-2.14355
AGAP3	2.04675		ANXA4	-2.14355
ITPRIPL2	2.04675		OSBPL1A	-2.14355
FMNL3	2.04675		GAMT	-2.14355
CFLAR	2.04675		FILIP1L	-2.14355
OSMR	2.04675		FBXO16	-2.14355
HMGB3	2.04675		UBA7	-2.14355
RMND5A	2.03105		NAA38	-2.14355
WDR74	2.01546		TCAF1	-2.14355
PYCR2	2.01546		PSMA2	-2.14355
JMJD6	2.01546		FBN1	-2.1271
SARS1	2.01546		LGR4	-2.1271
			MLEC	-2.1271
			CDCA7L	-2.1271
			RSU1	-2.1271
			NIPSNAP3B	-2.1271
			COPG2	-2.1271
			SPATA18	-2.1271
			RNLS	-2.1271
			NUCB2	-2.11078
			POGLUT3	-2.11078
			TNS3	-2.11078
			NT5DC1	-2.11078
			PTPN20	-2.11078
			MARCKS	-2.11078
			MAGED2	-2.11078
			SRI	-2.09459
			NXPE3	-2.09459
			NSL1	-2.09459
			ACSM3	-2.09459
			KIFAP3	-2.09459
			SPATS2L	-2.09459
			ATP6V0E2	-2.09459
			RABGAP1L	-2.07852
			HMGCR	-2.07852
			ATP6V1G2	-2.07852
			SLC66A1L	-2.07852
			HMGCS1	-2.06257
			C1orf53	-2.06257
			MAGED4	-2.06257
			SELENOP	-2.06257
			TMEM17	-2.06257
			CDIN1	-2.06257
			KBTBD6	-2.06257
			ARHGEF9	-2.06257
			CALM1	-2.06257
			CETN2	-2.06257
			TMEM237	-2.06257
			NR2F2	-2.04675
			CEMIP2	-2.04675
			PDGFRA	-2.04675
			LOH12CR2	-2.04675
			SLC41A2	-2.04675
			C1RL	-2.04675
			GOLGA2	-2.03105
			OSGEPL1	-2.03105
			F8	-2.03105
			CNOT7	-2.03105
			ZMYM3	-2.03105
			PRRT3	-2.01546
			SAMD9L	-2.01546
			COL5A1	-2.01546
			PIGB	-2.01546
			EIF2AK4	-2.01546
			TBXA2R	-2.01546
			CPS1	-2.01546
			CCNG1	-2.01546
			MKKS	-2.01546
			NIPSNAP3A	-2.01546
			PPP1R3B	-2.01546
			FOCAD	-2.01546
			PARP1	-2.01546
			ZNF30	-2.01546
