# Supplementary material for: Osteoarthritis Bone Marrow MSCs Retain Regenerative Competence and Chemokine Responsiveness for Drug‐Based In Situ Tissue Engineering
Source: Stem Cells Int. 2025 Dec 30;2025:3757831. doi: 10.1155/sci/3757831 (PMC12767449; doi:10.1155/sci/3757831)
Supplement: Supplementary file 8 — Supporting Information 8 Enriched GO terms and KEGG pathways in response to CCL25: List of enriched GO terms and KEGG pathways in OA MSCs treated with CCL25. Both lists were generated using Enrichr. [file SCI-2025-3757831-s004.xlsx]

## Sheet: GO Biological Process
Term	Overlap	with all genes	P-value	Adjusted P-value	Old P-value	Old Adjusted P-value	Odds Ratio	Combined Score	Genes
Regulation Of Cell Migration (GO:0030334)	41	434	1.5769e-07	0.000443379	0	0	2.66909	41.805	SEMA5A;SEMA3C;SERPINE1;PDGFA;STC1;TWIST1;CXCR4;NEDD9;NEXN;SEMA3E;LDB2;FGF2;VSIR;MYLK;DOCK10;GPER1;EMILIN1;PLXNA4;PDGFRA;TCAF1;IGFBP5;SPHK1;INSR;HGF;SEMA4C;RHOB;VEGFA;COL1A1;TIAM1;CLDN4;MMP14;BMP2;CXCL12;RAP2B;STK24;CDH11;SNAI2;SPRY2;SINHCAF;RECK;HBEGF
Skin Development (GO:0043588)	14	68	2.7868e-07	0.000443379	0	0	6.51342	98.3084	CSTA;AKR1C3;PDGFA;DHCR24;CFLAR;PKD1;EREG;BCR;COL1A1;UGCG;COL3A1;COL1A2;COL5A1;COL5A2
Positive Regulation Of Cell Motility (GO:2000147)	26	221	5.15951e-07	0.000547252	0	0	3.37825	48.9078	SEMA5A;SEMA3C;PDGFA;TWIST1;CXCR4;NEDD9;SEMA3E;NTN1;VSIR;MYLK;GPER1;PDGFRA;INSR;SPHK1;HGF;SEMA4C;VEGFA;COL1A1;TIAM1;CLDN4;MMP14;BMP2;CXCL12;SNAI2;SPRY2;HBEGF
Positive Regulation Of Cell Migration (GO:0030335)	29	272	9.22834e-07	0.000734114	0	0	3.02821	42.0795	SEMA5A;SEMA3C;PDGFA;TWIST1;CXCR4;NEDD9;SEMA3E;VSIR;MYLK;GPER1;CCN4;PDGFRA;TGFB2;INSR;SPHK1;HGF;SEMA4C;VEGFA;COL1A1;TIAM1;CLDN4;MMP14;BMP2;CXCL12;AGO2;SNAI2;SPRY2;ARHGEF2;HBEGF
Positive Regulation Of Extrinsic Apoptotic Signaling Pathway (GO:2001238)	9	31	1.797e-06	0.00114361	0	0	10.2278	135.308	PYCARD;WWOX;PPP2R1B;TNFRSF12A;GPER1;TNFSF10;G0S2;INHBA;BID
L-alpha-amino Acid Transmembrane Transport (GO:1902475)	10	40	2.17315e-06	0.0011525	0	0	8.34116	108.763	SLC7A5;SLC25A29;SLC38A1;SLC7A7;SLC7A8;SLC66A1;SLC1A4;SLC3A2;SLC25A12;SLC7A1
Positive Regulation Of Cell Population Proliferation (GO:0008284)	41	483	2.54521e-06	0.00115698	0	0	2.36702	30.4903	PTGFR;MEGF10;CDCA7L;NOP2;PDGFA;IRS2;AREG;FGF2;PTHLH;TBRG4;GPER1;NAMPT;SSR1;CCN4;NKX3-1;IL11;PDGFRA;TGFB2;TSLP;SPHK1;INSR;LIF;AKR1C3;TBC1D8;GAB2;OSMR;MEIS2;BMP6;EREG;VEGFA;FOSL1;TGFBR3;TIAM1;BMP2;CNOT7;NR4A3;CLCF1;TMEM119;SINHCAF;SLC25A33;HBEGF
Collagen Fibril Organization (GO:0030199)	10	42	3.51596e-06	0.00139847	0	0	7.81902	98.1928	COL1A1;ADAMTS2;TGFB2;COL3A1;COL1A2;COL5A1;COL5A2;LOXL3;DPT;LOXL1
Regulation Of Cell Population Proliferation (GO:0042127)	56	766	4.40715e-06	0.00155817	0	0	2.02522	24.9755	CXCL8;CDCA7L;IRS2;AREG;FGF2;NUDT6;GPER1;NAMPT;EMILIN1;NKX3-1;IL11;PDGFRA;KLF11;KSR1;TBC1D8;LDOC1;GAB2;OSMR;EREG;KAT2B;TIAM1;IRF1;ULK1;SINHCAF;ARHGEF2;NUPR1;ATF5;HBEGF;CEBPA;PTGFR;UHRF1;NOP2;PDGFA;PTHLH;TBRG4;TBRG1;ADGRG1;SSR1;SH2B3;TGFB2;CDKN2C;TSLP;INSR;LIF;AKR1C3;INHBA;MEIS2;BMP6;WARS1;VEGFA;FOSL1;BMP2;CNOT7;NR4A3;CLCF1;SLC25A33
Positive Regulation Of Cellular Process (GO:0048522)	46	594	7.41856e-06	0.00236059	0	0	2.14447	25.3295	PTGFR;CDCA7L;NOP2;PDGFA;TWIST1;NEDD9;IRS2;AREG;FGF2;NTN1;PTHLH;TBRG4;ADGRG1;GPER1;NAMPT;CHEK1;SSR1;NKX3-1;IL11;PDGFRA;EGR2;TGFB2;TSLP;SPHK1;INSR;LIF;AKR1C3;TBC1D8;GAB2;TNFRSF1B;OSMR;MEIS2;BMP6;EREG;VEGFA;FOSL1;TIAM1;MMP14;BMP2;CNOT7;CXCL12;CLCF1;SINHCAF;NUPR1;SLC25A33;HBEGF
Leucine Transport (GO:0015820)	5	9	9.66454e-06	0.00279569	0	0	31.1188	359.331	SLC7A5;SLC7A7;SLC7A8;SLC6A15;SLC3A2
Negative Regulation Of Signal Transduction (GO:0009968)	26	267	1.7112e-05	0.00453753	0	0	2.72683	29.929	CXCL8;TWIST1;TNFAIP3;ARRB1;FGF2;FSTL3;HERC4;UBASH3B;HEY1;GRB10;EMILIN1;CHAC1;NKX3-1;BEND6;WWOX;IGFBP5;GDF15;FBXW7;BDNF;MMP14;BMP2;SNAI2;SPRY2;RAB7B;VGLL4;LGR4
Branched-Chain Amino Acid Transport (GO:0015803)	5	10	1.87096e-05	0.00457953	0	0	24.8938	271.006	SLC7A5;SLC7A7;SLC7A8;SLC6A15;SLC3A2
Organic Hydroxy Compound Biosynthetic Process (GO:1901617)	9	42	2.70888e-05	0.00598876	0	0	6.81463	71.6653	CYP39A1;OSBPL6;SCP2;PSAT1;FAXDC2;AKR1C3;PRKAG2;HMGCR;OSBPL1A
Cellular Response To Insulin Stimulus (GO:0032869)	14	99	2.82311e-05	0.00598876	0	0	4.13125	43.2752	C2CD5;GOT1;PARP1;INSR;IRS2;PIK3R1;FOXO1;KAT2B;NAMPT;GRB10;PDK4;TRIB3;SLC25A33;PCK2
Positive Regulation Of Protein Phosphorylation (GO:0001934)	32	377	3.17557e-05	0.00631541	0	0	2.35034	24.3435	FAXDC2;ITGB3;PDGFA;PRKAG2;ARRB1;EFNA5;FGF2;GPER1;MAP3K5;NKX3-1;IL11;TGFB2;ANGPT1;GDF15;BDNF;INSR;SPHK1;HGF;LIF;PLAUR;INHBA;GDF5;BMP6;EREG;VEGFA;INHBE;BMP2;TMEM119;SPRY2;ARHGEF2;FAM20A;CALM1
Cellular Response To Peptide Hormone Stimulus (GO:0071375)	13	89	3.82467e-05	0.00690874	0	0	4.28684	43.6034	C2CD5;PARP1;GOT1;INSR;IRS2;PIK3R1;FOXO1;KAT2B;NR4A3;GPER1;TRIB3;SLC25A33;PCK2
Negative Regulation Of Macromolecule Metabolic Process (GO:0010605)	20	186	3.90815e-05	0.00690874	0	0	3.03306	30.7851	TGFB2;CXCL8;FBXW7;TIPARP;KLF4;FGF2;ESR1;VEGFA;SLC7A5;BMP2;EDNRB;CNOT7;RBL1;SUB1;STC2;GPER1;EMILIN1;LDLR;NKX3-1;RBMS3
Regulation Of Angiogenesis (GO:0045765)	21	205	5.18559e-05	0.00864243	0	0	2.87425	28.3603	SEMA5A;TGFB2;CXCL8;CEMIP2;SPHK1;SERPINE1;TWIST1;HSPB1;TNFAIP3;SEMA3E;KLF4;FGF2;WARS1;RHOB;VEGFA;SARS1;AGO2;RHOJ;SPRY2;EMILIN1;ANGPTL4
Extracellular Matrix Organization (GO:0030198)	19	176	5.73248e-05	0.00864243	0	0	3.044	29.73	TGFB2;GSN;MMP1;LOXL3;DPT;LOXL1;COL1A1;ADAMTS2;MMP14;COL3A1;CCDC80;COL1A2;COL5A1;SMOC1;COL5A2;COL8A1;HMCN1;RECK;ADAMTS6
Amino Acid Transport (GO:0006865)	9	46	5.82456e-05	0.00864243	0	0	6.07665	59.2524	SLC7A5;SLC25A29;SLC38A1;SLC7A7;SLC7A8;SLC6A15;SLC1A4;SLC3A2;SLC7A1
Negative Regulation Of Cell Differentiation (GO:0045596)	21	207	5.97528e-05	0.00864243	0	0	2.84304	27.6494	ITGB3;TWIST1;RORA;EIF2AK4;GDF5;TENT5C;MEIS2;FOXO1;PTHLH;BMP2;HEY1;COL5A1;GPER1;COL5A2;SNAI2;SPRY2;TRIB3;SINHCAF;TRIB2;ABCG1;RUNX1T1
Positive Regulation Of Phosphatidylinositol 3-Kinase Signaling (GO:0014068)	11	69	6.60608e-05	0.00913937	0	0	4.74509	45.6712	PDGFRA;TGFB2;UNC5B;GPER1;HGF;INSR;PDGFA;ROR1;SEMA3E;FGF2;NKX3-1
Aromatic Amino Acid Transport (GO:0015801)	4	7	7.20292e-05	0.00954987	0	0	33.1522	316.22	SLC7A5;SLC25A29;SLC7A8;SLC3A2
Negative Regulation Of Cell Activation (GO:0050866)	5	13	8.66721e-05	0.0109445	0	0	15.5562	145.503	PDGFRA;GPER1;PDGFA;EMILIN1;LDLR
Positive Regulation Of Intracellular Signal Transduction (GO:1902533)	39	525	8.9427e-05	0.0109445	0	0	2.03738	18.9926	SEMA5A;PDGFA;SEMA3E;FGF2;PYCARD;GPER1;TNFSF10;PLCE1;BID;NKX3-1;IL11;PDGFRA;TGFB2;KSR1;ANGPT1;PARP1;UNC5B;GDF15;SPHK1;INSR;HGF;TNFRSF19;LIF;AKR1C3;CFLAR;BMP6;VEGFA;BMP2;FRMD6;MC1R;DDIT3;PELI1;SPRY2;ROR1;S100A4;NUPR1;TLR3;HBEGF;AVPI1
Positive Regulation Of Transcription By RNA Polymerase II (GO:0045944)	60	938	0.000105231	0.0124016	0	0	1.74846	16.0148	CSRNP3;THRA;RORA;ARRB1;NUCKS1;LDB2;MEOX2;FGF2;PKD1;ETS2;HEY1;GPER1;NAMPT;NKX3-1;IL11;PEG3;PARP1;HGF;ETV5;RUNX2;JMJD6;KAT2B;TOX2;DDIT3;IRF1;ARHGEF2;ATF5;ATF3;TLR3;CEBPA;AKNA;UHRF1;CEBPG;TWIST1;PIK3R1;FOXO1;FSTL3;RELB;WWOX;EGR2;PRRX1;ATAD2;LIF;NR2F2;INHBA;SMARCA1;KLF4;ESR1;MEIS2;BMP6;VEGFA;PER1;BMP2;MC1R;NR4A3;AGO2;MAFF;TCF4;SSBP2;SSBP3
Regulation Of Cell Migration Involved In Sprouting Angiogenesis (GO:0090049)	7	30	0.000120995	0.0134242	0	0	7.58893	68.4503	TBXA2R;RHOJ;MEOX2;PTGS2;KLF4;FGF2;VEGFA
Fat Cell Differentiation (GO:0045444)	10	62	0.000127411	0.0134242	0	0	4.80669	43.1068	IL11;CEBPA;MKKS;EGR2;NR4A3;BBS9;METRNL;ATF5;KLF4;FOXO1
Positive Regulation Of Apoptotic Signaling Pathway (GO:2001235)	10	62	0.000127411	0.0134242	0	0	4.80669	43.1068	PYCARD;WWOX;TNFRSF12A;GPER1;DDIT3;TNFSF10;G0S2;NUPR1;BID;NKX3-1
L-arginine Transmembrane Transport (GO:1903826)	4	8	0.000139621	0.0134242	0	0	24.8629	220.697	SLC25A29;SLC7A7;SLC66A1;SLC7A1
Basic Amino Acid Transmembrane Transport (GO:1990822)	4	8	0.000139621	0.0134242	0	0	24.8629	220.697	SLC25A29;SLC7A7;SLC66A1;SLC7A1
Tetrahydrofolate Interconversion (GO:0035999)	4	8	0.000139621	0.0134242	0	0	24.8629	220.697	MTHFD2;SHMT2;MTHFD2L;TYMS
Negative Regulation Of Cellular Process (GO:0048523)	39	537	0.000143439	0.0134242	0	0	1.98701	17.5843	SEMA5A;CEBPA;RIPOR2;NDRG3;CXCL8;GMNN;TACSTD2;NUDT6;PTHLH;TBRG1;ADGRG1;BRINP1;GPER1;SESN2;CCN4;EMILIN1;CCN3;SH2B3;PLXNA4;NKX3-1;KLF11;TGFB2;CDKN2C;ANGPT1;LDOC1;INHBA;TENT5C;WARS1;EREG;RHOB;KAT2B;BMP2;CNOT7;IRF1;ULK1;SINHCAF;NUPR1;ATF5;VGLL4
Carboxylic Acid Transport (GO:0046942)	9	53	0.000183802	0.0155967	0	0	5.10804	43.9376	SLC7A5;SLC38A1;SLC25A29;SLC7A8;SLC6A15;SLC16A6;SLC1A4;SLC3A2;SLC7A1
Regulation Of Peptidyl-Tyrosine Phosphorylation (GO:0050730)	12	90	0.000184413	0.0155967	0	0	3.85018	33.1051	IL11;RAP2B;CNOT7;ANGPT1;ITGB3;HGF;LIF;PDGFA;ARHGEF2;EFNA5;BMP6;VEGFA
Regulation Of Phosphatidylinositol 3-Kinase Signaling (GO:0014066)	12	90	0.000184413	0.0155967	0	0	3.85018	33.1051	PDGFRA;TGFB2;UNC5B;GPER1;HGF;INSR;PDGFA;TWIST1;ROR1;SEMA3E;FGF2;NKX3-1
Negative Regulation Of Fat Cell Differentiation (GO:0045599)	7	32	0.000186959	0.0155967	0	0	6.98109	59.93	BMP2;GPER1;RORA;TRIB3;TRIB2;FOXO1;RUNX1T1
Circulatory System Development (GO:0072359)	15	132	0.00019116	0.0155967	0	0	3.21455	27.5243	TGFB2;MKKS;FBXW7;HEG1;SLC2A12;SRI;PKD1;KAT2B;BMP2;COL3A1;HEY1;PLCE1;PDLIM5;PDLIM4;FBN1
Negative Regulation Of Cell Migration (GO:0030336)	17	163	0.000210556	0.0165623	0	0	2.92276	24.7433	TCAF1;IGFBP5;SERPINE1;TACSTD2;STC1;NEDD9;FGF2;RHOB;ADGRG1;COL3A1;RAP2B;STK24;CDH11;EMILIN1;SINHCAF;PHLDB2;RECK
Regulation Of Endothelial Cell Apoptotic Process (GO:2000351)	8	43	0.000217025	0.0165623	0	0	5.70329	48.1101	SEMA5A;IL11;ANGPT1;GPER1;SERPINE1;TNFAIP3;CCL2;ICAM1
Axon Guidance (GO:0007411)	16	149	0.000229209	0.0165623	0	0	3.01779	25.2918	CYFIP2;SEMA5A;SEMA3C;UNC5B;BDNF;SEMA4C;NEXN;SEMA3E;EFNA5;NTN1;VEGFA;ENAH;GAP43;CXCL12;PALLD;PLXNA4
Skeletal System Development (GO:0001501)	16	149	0.000229209	0.0165623	0	0	3.01779	25.2918	WWOX;TGFB2;CHD7;RFLNB;STC1;PKD1;ETS2;BMP6;PTHLH;COL1A1;BMP2;MMP14;COL1A2;ANKH;CDH11;FBN1
Response To Insulin (GO:0032868)	11	779	0.000230243	0.0165623	0	0	4.04517	33.8839	KAT2B;C2CD5;PARP1;GOT1;INSR;IRS2;TRIB3;PIK3R1;SLC25A33;FOXO1;PCK2
Apoptotic Process (GO:0006915)	21	228	0.000234224	0.0165623	0	0	2.5518	21.3311	CYFIP2;PPP1R15A;MAGEH1;PARP1;DAPK2;TNFRSF19;CXCR4;DHCR24;CFLAR;YARS1;EFNA5;FOXO1;RHOB;PYCARD;AIFM2;IRF1;CHEK1;DDIT4;SCN2A;BID;IER3
Extracellular Structure Organization (GO:0043062)	13	109	0.000312335	0.0214532	0	0	3.3902	27.3638	MMP1;COL1A1;ADAMTS2;MMP14;COL3A1;CCDC80;COL1A2;COL5A1;SMOC1;COL5A2;COL8A1;RECK;ADAMTS6
Negative Regulation Of Lipid Biosynthetic Process (GO:0051055)	6	25	0.000316876	0.0214532	0	0	7.86566	63.3736	BMP2;FBXW7;GPER1;UBR4;AKR1C3;TRIB3
Neutral Amino Acid Transport (GO:0015804)	7	35	0.000337525	0.0217596	0	0	6.23214	49.819	SLC7A5;SLC38A1;SLC7A7;SLC7A8;SLC6A15;SLC1A4;SLC3A2
External Encapsulating Structure Organization (GO:0045229)	13	110	0.000341853	0.0217596	0	0	3.35508	26.7773	MMP1;COL1A1;ADAMTS2;MMP14;COL3A1;CCDC80;COL1A2;COL5A1;SMOC1;COL5A2;COL8A1;RECK;ADAMTS6
Homotypic Cell-Cell Adhesion (GO:0034109)	8	46	0.000352421	0.0217596	0	0	5.25221	41.7586	PDGFRA;RAP2B;MEGF10;UBASH3B;ITGB3;HSPB1;PLPP3;TJP2
Negative Regulation Of Epithelial Cell Proliferation (GO:0050680)	10	70	0.000355594	0.0217596	0	0	4.16406	33.0698	TGFBR3;TGFB2;FBXW7;KLF9;SNAI2;NUPR1;NR2F2;GDF5;NKX3-1;EREG
Regulation Of Notch Signaling Pathway (GO:0008593)	10	70	0.000355594	0.0217596	0	0	4.16406	33.0698	MMP14;TGFB2;PRAG1;HEY1;FBXW7;BMP2K;ARRB1;CCN3;CHAC1;BEND6
Positive Regulation Of Glial Cell Differentiation (GO:0045687)	5	17	0.000366064	0.0219777	0	0	10.3686	82.0439	EGR2;BMP2;CLCF1;CXCR4;TNFRSF1B
Positive Regulation Of Epidermal Growth Factor-Activated Receptor Activity (GO:0045741)	4	10	0.000393508	0.0225175	0	0	16.5735	129.943	FBXW7;AREG;EREG;HBEGF
L-amino Acid Transport (GO:0015807)	6	26	0.000398508	0.0225175	0	0	7.47198	58.4891	SLC7A5;SLC38A1;SLC7A8;SLC1A4;SLC3A2;SLC7A1
Regulation Of Epidermal Growth Factor-Activated Receptor Activity (GO:0007176)	6	26	0.000398508	0.0225175	0	0	7.47198	58.4891	GPRC5A;FBXW7;CBLB;AREG;EREG;HBEGF
Epithelial To Mesenchymal Transition (GO:0001837)	8	47	0.000410439	0.0225175	0	0	5.11727	39.9059	TGFBR3;TGFB2;BMP2;HEY1;HGF;LOXL3;SNAI2;S100A4
Insulin Receptor Signaling Pathway (GO:0008286)	8	47	0.000410439	0.0225175	0	0	5.11727	39.9059	C2CD5;INSR;NAMPT;GRB10;PDK4;IRS2;PIK3R1;FOXO1
Negative Regulation Of Cell Population Proliferation (GO:0008285)	29	379	0.000429205	0.023148	0	0	2.09059	16.2096	CEBPA;CXCL8;TNFAIP3;NUDT6;PTHLH;TBRG1;ADGRG1;GPER1;CCN3;SH2B3;NKX3-1;KLF11;TGFB2;CDKN2C;IGFBP5;LDOC1;INHBA;GDF5;WARS1;EREG;TGFBR3;KAT2B;BMP2;CNOT7;IRF1;ULK1;NUPR1;ATF5;VGLL4
Negative Regulation Of Notch Signaling Pathway (GO:0045746)	6	27	0.000495675	0.0262873	0	0	7.11581	54.1484	MMP14;HEY1;FBXW7;ARRB1;CHAC1;BEND6
BMP Signaling Pathway (GO:0030509)	9	61	0.000545512	0.0273845	0	0	4.32039	32.4625	TGFBR3;TGFB2;BMP2;SMURF1;INHBA;GDF5;RUNX2;BMP6;INHBE
Regulation Of Signal Transduction (GO:0009966)	18	193	0.0005493	0.0273845	0	0	2.58132	19.3776	SEMA5A;IGFBP1;PRAG1;IGFBP5;AKR1C3;NUCKS1;RORA;UGCG;RGS3;UBASH3B;IRAK2;TMEM237;PLCE1;KCTD12;SIK2;PLCB1;MGLL;CD55
Erythrocyte Differentiation (GO:0030218)	8	49	0.00054976	0.0273845	0	0	4.86714	36.5329	TGFBR3;HSPA9;CEBPG;CFLAR;INHBA;CDIN1;SH2B3;VEGFA
Basic Amino Acid Transport (GO:0015802)	3	5	0.000550789	0.0273845	0	0	37.25	279.53	SLC7A7;SLC66A1;SLC7A1
Tetrahydrofolate Metabolic Process (GO:0046653)	4	11	0.000599398	0.0293428	0	0	14.2051	105.396	MTHFD2;SHMT2;MTHFD2L;TYMS
Steroid Biosynthetic Process (GO:0006694)	8	50	0.000632516	0.0304949	0	0	4.75101	34.995	CYP39A1;OSBPL6;SCP2;FAXDC2;AKR1C3;PRKAG2;HMGCR;OSBPL1A
Cardiac Epithelial To Mesenchymal Transition (GO:0060317)	5	19	0.000644835	0.0306249	0	0	8.88647	65.2846	TGFBR3;TGFB2;BMP2;HEY1;SNAI2
Negative Regulation Of Gene Expression (GO:0010629)	26	336	0.000705917	0.0327526	0	0	2.11219	15.326	CXCL8;TYMS;FGF2;STC2;GPER1;CHEK1;EMILIN1;NKX3-1;TGFB2;IGFBP5;TIPARP;FBXW7;ATP2B1;KLF4;ESR1;VEGFA;DHFR;ERN1;KAT2B;SLC7A5;BMP2;CNOT7;RBL1;AGO2;LGR4;RBMS3
Positive Regulation Of Vasculature Development (GO:1904018)	12	104	0.000710222	0.0327526	0	0	3.26189	23.6485	SEMA5A;CXCL8;SPHK1;SERPINE1;AGO2;TWIST1;HSPB1;EMILIN1;ANGPTL4;FGF2;RHOB;VEGFA
SMAD Protein Signal Transduction (GO:0060395)	8	51	0.000725035	0.0328081	0	0	4.64028	33.5459	TGFB2;BMP2;GDF15;INHBA;GDF5;RUNX2;BMP6;INHBE
Positive Regulation Of Angiogenesis (GO:0045766)	13	119	0.000732048	0.0328081	0	0	3.06877	22.1555	SEMA5A;CXCL8;SPHK1;SERPINE1;TWIST1;HSPB1;KLF4;FGF2;RHOB;VEGFA;AGO2;EMILIN1;ANGPTL4
Modified Amino Acid Transport (GO:0072337)	6	29	0.000744506	0.032903	0	0	6.49636	46.7919	SLC25A29;SLC6A8;SLC7A7;SLC66A1;SLC1A4;SLC7A1
Transmembrane Receptor Protein Tyrosine Kinase Signaling Pathway (GO:0007169)	23	184	0.000760273	0.0331396	0	0	2.21615	15.9161	PDGFRA;ANGPT1;GDF15;BDNF;INSR;HGF;PDGFA;NEDD9;IRS2;PIK3R1;EFNA5;FGF2;FOXO1;VEGFA;TIAM1;NR4A3;UBASH3B;NAMPT;DDIT4;PDK4;GRB10;ROR1;PLCB1
Regulation Of Epithelial Cell Proliferation (GO:0050678)	11	91	0.000791675	0.034042	0	0	3.43624	24.5395	TGFBR3;TGFB2;NR4A3;ANGPT1;UHRF1;NUPR1;GDF5;BMP6;NKX3-1;EREG;VEGFA
Sprouting Angiogenesis (GO:0002040)	8	52	0.000828138	0.0351352	0	0	4.53458	32.1789	SEMA5A;CCBE1;ANGPT1;SEMA3E;FGF2;RECK;JMJD6;VEGFA
Cell Projection Assembly (GO:0030031)	4	12	0.000871549	0.0362027	0	0	12.4288	87.5642	CYFIP2;GSN;PDGFA;PARVB
Positive Regulation Of Cell Cycle (GO:0045787)	9	65	0.000876056	0.0362027	0	0	4.01095	28.2374	TGFB2;SPHK1;CHEK1;EIF4EBP1;ASNS;NUPR1;PKD1;MEIS2;NKX3-1
Intrinsic Apoptotic Signaling Pathway In Response To Endoplasmic Reticulum Stress (GO:0070059)	6	30	0.000900384	0.0364509	0	0	6.22536	43.6565	PPP1R15A;ERN1;DDIT3;TRIB3;CHAC1;MAP3K5
Positive Regulation Of Apoptotic Process (GO:0043065)	22	270	0.000904973	0.0364509	0	0	2.22949	15.6234	KLF11;TGFB2;CSRNP3;PRMT2;TNFRSF12A;DAPK2;CFLAR;DUSP6;FOXO1;RHOB;PYCARD;BMP2;AIFM2;DDIT3;GPER1;TNFSF10;EMILIN1;NUPR1;BID;PHLDA1;MAP3K5;NKX3-1
Cellular Response To BMP Stimulus (GO:0071773)	9	66	0.000980051	0.0386208	0	0	3.94038	27.2986	TGFBR3;TGFB2;BMP2;SMURF1;INHBA;GDF5;RUNX2;BMP6;INHBE
Organonitrogen Compound Biosynthetic Process (GO:1901566)	13	123	0.000999358	0.0386208	0	0	2.95656	20.4251	CERS6;CHKA;SLC44A1;GCH1;SPHK1;MOCOS;INHBA;SGMS2;HACD4;SGPL1;CPS1;PLPP3;CDO1
Heart Development (GO:0007507)	16	171	0.00105478	0.0386208	0	0	2.58648	17.7288	TGFB2;MKKS;INSR;HEG1;CHD7;SRI;PKD1;VEGFA;TGFBR3;KAT2B;BMP2;COL3A1;PLCE1;PDLIM5;PDLIM4;FBN1
Negative Regulation Of Osteoclast Differentiation (GO:0045671)	5	21	0.00105799	0.0386208	0	0	7.77485	53.2685	FBXW7;LRRC17;TLR3;FSTL3;FBN1
Cellular Response To Growth Factor Stimulus (GO:0071363)	15	155	0.00106201	0.0386208	0	0	2.68321	18.3735	WWOX;CXCL8;HGF;SPHK1;MARS1;HSPB1;KLF4;RUNX2;BMP6;VEGFA;ERN1;BMP2;SNAI2;CCL2;SPRY2
Mesenchymal Cell Differentiation (GO:0048762)	8	54	0.00106958	0.0386208	0	0	4.33697	29.667	TGFBR3;TGFB2;BMP2;SEMA3C;HGF;LOXL3;SNAI2;S100A4
Regulation Of Skeletal Muscle Satellite Cell Proliferation (GO:0014842)	3	6	0.00106973	0.0386208	0	0	24.832	169.86	ANGPT1;CFLAR;FGF2
Amino Acid Transmembrane Transport (GO:0003333)	7	42	0.0010698	0.0386208	0	0	4.9839	34.0913	SLC7A5;SLC38A1;SLC7A7;SLC7A8;SLC25A12;SLC7A1;LRRC8E
Negative Chemotaxis (GO:0050919)	6	31	0.00108022	0.0386208	0	0	5.97603	40.8198	SEMA3C;ITGB3;SEMA4C;PDGFA;SEMA3E;NTN1
Positive Regulation Of Glucose Transmembrane Transport (GO:0010828)	6	31	0.00108022	0.0386208	0	0	5.97603	40.8198	C2CD5;NR4A3;INSR;IRS2;PIK3R1;ERFE
Positive Regulation Of MAPK Cascade (GO:0043410)	24	310	0.00110536	0.0390807	0	0	2.11038	14.3666	IL11;PDGFRA;TGFB2;KSR1;ANGPT1;GDF15;FBXW7;INSR;DENND2B;SEMA4C;LIF;PDGFA;ARRB1;FGF2;ICAM1;VEGFA;PYCARD;BMP2;GPER1;PLCE1;CCL2;SPRY2;ROR1;AVPI1
Positive Regulation Of DNA-templated Transcription (GO:0045893)	70	1243	0.00112601	0.0393732	0	0	1.52355	10.3435	CSRNP3;THRA;RORA;ARRB1;NUCKS1;LDB2;MEOX2;FGF2;PKD1;ETS2;HEY1;GPER1;ZXDC;NAMPT;MAP3K5;NKX3-1;IL11;PEG3;PRMT2;PARP1;HGF;ETV5;RUNX2;JMJD6;KAT2B;TOX2;DDIT3;IRF1;ARHGEF2;ATF5;PLCB1;ATF3;TLR3;CEBPA;AKNA;UHRF1;CEBPG;TWIST1;PIK3R1;NPAS2;FOXO1;FSTL3;RELB;NFIL3;WWOX;EGR2;TGFB2;FZD2;PRRX1;ATAD2;LIF;NR2F2;INHBA;SMARCA1;KLF4;ESR1;MEIS2;BMP6;VEGFA;COL1A1;FOSL1;PER1;BMP2;MC1R;NR4A3;AGO2;MAFF;TCF4;SSBP2;SSBP3
Positive Regulation Of Epidermal Growth Factor Receptor Signaling Pathway (GO:0045742)	6	33	0.00152123	0.0520607	0	0	5.53279	35.898	FBXW7;GPER1;PLAUR;AREG;EREG;HBEGF
Regulation Of Cysteine-Type Endopeptidase Activity Involved In Apoptotic Process (GO:0043281)	10	84	0.00152157	0.0520607	0	0	3.3738	21.8892	PYCARD;GPER1;HGF;TNFSF10;DHCR24;KLF4;UACA;MAP3K5;NKX3-1;VEGFA
Regulation Of Axon Extension Involved In Axon Guidance (GO:0048841)	5	23	0.00164044	0.0537802	0	0	6.91026	44.314	SEMA5A;SEMA3C;SEMA4C;SEMA3E;VEGFA
Regulation Of Myotube Differentiation (GO:0010830)	5	23	0.00164044	0.0537802	0	0	6.91026	44.314	MMP14;BDNF;BHLHE41;TMEM119;CCN3
Regulation Of Protein Phosphorylation (GO:0001932)	21	265	0.00165437	0.0537802	0	0	2.16063	13.8374	ANGPT1;FAXDC2;INSR;HGF;ITGB3;PLAUR;PDGFA;HSPB1;ARRB1;EFNA5;FGF2;VEGFA;BMP2;GPER1;SESN2;TMEM119;PLCE1;SIRPA;FAM20A;PLPP3;NKX3-1
Negative Regulation Of Chondrocyte Differentiation (GO:0032331)	4	14	0.00165633	0.0537802	0	0	9.94204	63.6604	RFLNB;SNAI2;GDF5;PTHLH
Positive Regulation Of Endothelial Cell Chemotaxis (GO:2001028)	4	14	0.00165633	0.0537802	0	0	9.94204	63.6604	SEMA5A;HSPB1;FGF2;VEGFA
Regulation Of Bone Mineralization (GO:0030500)	8	58	0.00171982	0.0552773	0	0	3.98918	25.3933	BMP2;ANKH;BMP2K;TMEM119;TWIST1;SGMS2;ATP2B1;BMP6
Cellular Biogenic Amine Catabolic Process (GO:0042402)	3	7	0.00181801	0.0567148	0	0	18.6231	117.512	SLC44A1;SMOX;HNMT
Sulfur Amino Acid Transport (GO:0000101)	3	7	0.00181801	0.0567148	0	0	18.6231	117.512	SLC7A5;SLC1A4;SLC3A2
Thyroid Hormone Transport (GO:0070327)	3	7	0.00181801	0.0567148	0	0	18.6231	117.512	SLC7A5;SLC7A8;SLC3A2
Regulation Of Type II Interferon Production (GO:0032649)	10	87	0.00198723	0.061392	0	0	3.24184	20.1675	PYCARD;SLC7A5;DDIT3;CEBPG;PDE4B;SIRPA;INHBA;VSIR;TLR3;IL18R1
Negative Regulation Of Cell Motility (GO:2000146)	13	133	0.00204143	0.06246	0	0	2.70876	16.7783	TCAF1;IGFBP5;SERPINE1;TACSTD2;STC1;NEDD9;RHOB;RAP2B;STK24;CDH11;EMILIN1;SINHCAF;RECK
Regulation Of Wound Healing (GO:0061041)	7	47	0.0021089	0.0639096	0	0	4.35977	26.8631	CLDN4;TNFRSF12A;SERPINE1;TNFAIP3;FGF2;MYLK;HBEGF
Regulation Of Extrinsic Apoptotic Signaling Pathway (GO:2001236)	8	60	0.00214497	0.0643897	0	0	3.83535	23.5668	PYCARD;WWOX;TNFRSF12A;GPER1;TNFSF10;G0S2;CFLAR;BID
Positive Regulation Of Cell Adhesion (GO:0045785)	10	88	0.00216576	0.0644062	0	0	3.20011	19.6326	ADGRG1;TGFB2;CCDC80;CXCL12;MEGF10;LIF;RSU1;PLPP3;FSTL3;VEGFA
Regulation Of Pathway-Restricted SMAD Protein Phosphorylation (GO:0060393)	8	61	0.0023864	0.0684008	0	0	3.76279	22.7196	TGFB2;BMP2;GDF15;EMILIN1;INHBA;GDF5;BMP6;INHBE
Regulation Of Intrinsic Apoptotic Signaling Pathway (GO:2001242)	7	48	0.00238769	0.0684008	0	0	4.25322	25.6785	PYCARD;DAPK2;DDIT3;PLAUR;NUPR1;BID;NKX3-1
Regulation Of Glucose Import (GO:0046324)	6	36	0.00242378	0.0684008	0	0	4.97873	29.984	INSR;GRB10;PRKAG2;IRS2;PIK3R1;ERFE
Negative Regulation Of Stress Fiber Assembly (GO:0051497)	5	25	0.00242907	0.0684008	0	0	6.21859	37.4374	TACSTD2;ARHGAP28;PIK3R1;ARHGAP6;PHLDB2
Positive Regulation Of Release Of Cytochrome C From Mitochondria (GO:0090200)	5	25	0.00242907	0.0684008	0	0	6.21859	37.4374	PYCARD;GPER1;TNFSF10;PLAUR;BID
Regulation Of Biomineral Tissue Development (GO:0070167)	5	25	0.00242907	0.0684008	0	0	6.21859	37.4374	ANKH;HEY1;BMP2K;TWIST1;SGMS2
Regulation Of Protein Kinase B Signaling (GO:0051896)	13	136	0.0024887	0.0694654	0	0	2.64228	15.8431	SEMA5A;ANGPT1;GDF15;INSR;AKR1C3;PDGFA;FGF2;MC1R;DDIT3;GPER1;SPRY2;SH2B3;HBEGF
Negative Regulation Of Kinase Activity (GO:0033673)	8	62	0.00264861	0.073229	0	0	3.69292	21.9127	DBNDD2;UBASH3B;HSPB1;PRKAG2;IRS2;TRIB3;TRIB2;WARS1
Regulation Of Ras Protein Signal Transduction (GO:0046578)	9	76	0.00267586	0.073229	0	0	3.35051	19.8467	BCR;TGFB2;KBTBD6;DENND1A;PLCE1;SPRY2;DENND3;ARHGEF2;KBTBD7
Positive Regulation Of Pathway-Restricted SMAD Protein Phosphorylation (GO:0010862)	7	49	0.00269401	0.073229	0	0	4.15173	24.5647	TGFB2;BMP2;GDF15;INHBA;GDF5;BMP6;INHBE
Regulation Of Inflammatory Response (GO:0050727)	19	240	0.00271998	0.073229	0	0	2.15522	12.7312	CEBPA;AKNA;TSLP;SPHK1;SERPINE1;TNFAIP3;RORA;PTGS2;METRNL;TNFRSF1B;KLF4;PYCARD;GPER1;CCN4;SIRPA;CCN3;MGLL;TLR3;PTGES
Cdc42 Protein Signal Transduction (GO:0032488)	3	8	0.00282505	0.073229	0	0	14.8977	87.4379	RHOJ;NTN1;RHOBTB1
Proline Transport (GO:0015824)	3	8	0.00282505	0.073229	0	0	14.8977	87.4379	SLC7A5;SLC6A15;SLC3A2
Regulation Of DNA-templated Transcription Initiation (GO:2000142)	3	8	0.00282505	0.073229	0	0	14.8977	87.4379	FOSL1;THRA;TWIST1
Regulation Of Cell Killing (GO:0031341)	3	8	0.00282505	0.073229	0	0	14.8977	87.4379	IL11;TGFB2;ICAM1
Positive Regulation Of Cell Migration Involved In Sprouting Angiogenesis (GO:0090050)	4	16	0.00283066	0.073229	0	0	8.28417	48.6053	RHOJ;PTGS2;FGF2;VEGFA
Negative Regulation Of Endothelial Cell Apoptotic Process (GO:2000352)	5	26	0.00291254	0.0747394	0	0	5.92216	34.5779	SEMA5A;IL11;SERPINE1;TNFAIP3;ICAM1
Cell Chemotaxis (GO:0060326)	7	50	0.0030296	0.0771215	0	0	4.05497	23.5161	SEMA5A;PDGFRA;CXCL12;HGF;CCN3;HBEGF;VEGFA
Import Into Cell (GO:0098657)	6	38	0.00321694	0.0805516	0	0	4.66707	26.7858	SLC7A5;SLC38A1;SLC7A8;LRRC8C;SLC7A1;LRRC8E
Negative Regulation Of Epithelial Cell Apoptotic Process (GO:1904036)	6	38	0.00321694	0.0805516	0	0	4.66707	26.7858	SEMA5A;IL11;SERPINE1;TNFAIP3;NUPR1;ICAM1
Positive Regulation Of Protein Kinase B Signaling (GO:0051897)	10	93	0.0032616	0.0805516	0	0	3.00655	17.2141	SEMA5A;MC1R;ANGPT1;GDF15;INSR;AKR1C3;PDGFA;SPRY2;FGF2;HBEGF
Regulation Of ERK1 And ERK2 Cascade (GO:0070372)	19	244	0.0032656	0.0805516	0	0	2.11646	12.1153	PDGFRA;ANGPT1;FBXW7;DENND2B;PDGFA;ARRB1;FGF2;DUSP6;ICAM1;PYCARD;TGFBR3;BMP2;GPER1;CNKSR3;SIRPA;CCL2;SPRY2;ROR1;EMILIN1
Amino Acid Import Across Plasma Membrane (GO:0089718)	5	28	0.00346182	0.084088	0	0	5.65267	32.0278	SLC7A5;SLC7A8;SLC1A4;SLC3A2;SLC7A1
Positive Regulation Of Mitotic Cell Cycle (GO:0045931)	5	27	0.00346182	0.084088	0	0	5.65267	32.0278	SPHK1;EIF4EBP1;ASNS;MEIS2;NKX3-1
Negative Regulation Of Striated Muscle Cell Differentiation (GO:0051154)	4	17	0.003589	0.0858662	0	0	7.64653	43.0491	BMP2;BHLHE41;TMEM119;CCN3
Regulation Of Glucose Transmembrane Transport (GO:0010827)	4	17	0.003589	0.0858662	0	0	7.64653	43.0491	C2CD5;NR4A3;PRKAG2;TRIB3
Negative Regulation Of Nucleic Acid-Templated Transcription (GO:1903507)	30	456	0.00364021	0.0864414	0	0	1.77206	9.95141	CEBPA;THRA;GMNN;BHLHE41;ZBTB21;LOXL3;TWIST1;PRICKLE1;FOXO1;HEY1;NFIL3;RUNX1T1;NKX3-1;ZHX3;PARP1;PRMT2;NR2F2;KLF4;ZHX1;RUNX2;EREG;PER1;BMP2;CNOT7;DDIT3;IRF1;TRIB3;ATF5;PLCB1;VGLL4
Wound Healing (GO:0042060)	9	80	0.00379844	0.0888608	0	0	3.16109	17.6173	PDGFRA;TGFB2;COL3A1;ITGB3;PDGFA;CFLAR;PLPP3;FGF2;EREG
Cellular Response To Osmotic Stress (GO:0071470)	5	28	0.00408172	0.0888608	0	0	5.40662	29.7431	PYCARD;ARHGEF2;SCN2A;LRRC8E;MYLK
Negative Regulation Of Actin Filament Bundle Assembly (GO:0032232)	5	28	0.00408172	0.0888608	0	0	5.40662	29.7431	TACSTD2;ARHGAP28;PIK3R1;ARHGAP6;PHLDB2
Sterol Biosynthetic Process (GO:0016126)	5	28	0.00408172	0.0888608	0	0	5.40662	29.7431	HMGCS1;FAXDC2;PRKAG2;DHCR24;HMGCR
Regulation Of Cell Adhesion (GO:0030155)	13	144	0.00408541	0.0888608	0	0	2.47988	13.6402	SEMA5A;RIPOR2;CXCL8;ANGPT1;PLAUR;C2CD4A;CXCR4;EFNA5;VEGFA;ADGRG1;CXCL12;RSU1;PLXNA4
Positive Regulation Of Phosphorylation (GO:0042327)	18	231	0.00409879	0.0888608	0	0	2.11657	11.6349	PDGFRA;ANGPT1;FAXDC2;INSR;HGF;ITGB3;PLAUR;ARRB1;EFNA5;FGF2;EREG;VEGFA;BMP2;GPER1;TMEM119;ROR1;FAM20A;NKX3-1
Cellular Response To Prostaglandin Stimulus (GO:0071379)	3	9	0.00411578	0.0888608	0	0	12.4141	68.1896	PTGFR;GNG2;AKR1C3
Hormone Transport (GO:0009914)	3	9	0.00411578	0.0888608	0	0	12.4141	68.1896	SLC7A5;SLC7A8;SLC3A2
Muscle Cell Migration (GO:0014812)	3	9	0.00411578	0.0888608	0	0	12.4141	68.1896	MEGF10;ITGB3;CCN3
Negative Regulation Of Bone Resorption (GO:0045779)	3	9	0.00411578	0.0888608	0	0	12.4141	68.1896	UBASH3B;TMEM119;TNFAIP3
Regulation Of Actin Filament-Based Movement (GO:1903115)	3	9	0.00411578	0.0888608	0	0	12.4141	68.1896	PDE4B;STC1;SRI
Regulation Of Cellular Response To Oxidative Stress (GO:1900407)	3	9	0.00411578	0.0888608	0	0	12.4141	68.1896	DHFR;GCH1;AIFM2
Regulation Of High Voltage-Gated Calcium Channel Activity (GO:1901841)	3	9	0.00411578	0.0888608	0	0	12.4141	68.1896	PDE4B;SRI;CALM1
Negative Regulation Of DNA-templated Transcription (GO:0045892)	57	1025	0.00415388	0.0888608	0	0	1.49296	8.18698	THRA;GMNN;BHLHE41;ZBTB21;LOXL3;LDB2;ETS2;EDNRB;HEY1;LRRFIP1;NKX3-1;TGIF1;KLF11;ZHX3;PEG3;PRMT2;PARP1;FST;ZHX1;ETV5;RUNX2;EREG;SARS1;DDIT3;IRF1;TRIB3;SINHCAF;ATF5;PLCB1;ATF3;VGLL4;CEBPA;MAGEH1;UHRF1;TWIST1;PRICKLE1;FOXO1;NFIL3;RUNX1T1;ZBTB10;NR2F2;KLF4;ESR1;MEIS2;BMP6;VEGFA;PER1;BMP2;CNOT7;NR4A3;MAFF;MAGED4;SNAI2;MAFK;MAGED2;MXD1;MXD4
Aortic Valve Development (GO:0003176)	6	40	0.00418891	0.0888608	0	0	4.39208	24.048	BMP2;HEY1;TWIST1;SNAI2;EMILIN1;TNFRSF1B
Regulation Of Cytokine-Mediated Signaling Pathway (GO:0001959)	6	40	0.00418891	0.0888608	0	0	4.39208	24.048	PYCARD;TSLP;IRAK2;SPHK1;TNFAIP3;ULK1
Negative Regulation Of Apoptotic Process (GO:0043066)	31	482	0.00438954	0.0925001	0	0	1.72964	9.38943	HSPB1;SEMA3E;PIK3R1;FOXO1;HSP90B1;PDK4;CCL2;PIM3;TMEM14A;IER3;HSPA9;TSLP;ANGPT1;UNC5B;BDNF;ANXA4;SPHK1;HGF;PLAUR;ASNS;DHCR24;CFLAR;KLF4;VEGFA;CLCF1;SNAI2;SPRY2;ANGPTL4;NUPR1;ATF5;CPEB4
Regulation Of Cold-Induced Thermogenesis (GO:0120161)	13	146	0.00459237	0.0961376	0	0	2.44233	13.1479	TLE3;IL4R;THRA;PLCL1;DIO2;CXCR4;G0S2;VEGFA;FABP5;DDIT3;GRB10;IL18R1;LGR4
Regulation Of Release Of Cytochrome C From Mitochondria (GO:0090199)	6	41	0.00474896	0.0966637	0	0	4.26637	22.8244	PYCARD;GPER1;HGF;TNFSF10;PLAUR;BID
Positive Regulation Of Peptidyl-Tyrosine Phosphorylation (GO:0050731)	12	130	0.00475898	0.0966637	0	0	2.53971	13.5817	IL11;TSLP;ANGPT1;HGF;ITGB3;CLCF1;LIF;NEDD9;ARHGEF2;EFNA5;BMP6;VEGFA
Transmembrane Receptor Protein Serine/Threonine Kinase Signaling Pathway (GO:0007178)	12	130	0.00475898	0.0966637	0	0	2.53971	13.5817	TGFBR3;TGFB2;BMP2;COL3A1;COL1A2;SMURF1;GDF15;INHBA;GDF5;RUNX2;BMP6;INHBE
Integrated Stress Response Signaling (GO:0140467)	5	29	0.00477697	0.0966637	0	0	5.18108	27.6874	FOSL1;CEBPA;DDIT3;CEBPG;EIF2AK4
Positive Regulation Of Calcium Ion Transport (GO:0051928)	5	29	0.00477697	0.0966637	0	0	5.18108	27.6874	CXCL12;STC1;CCL2;ATP2B1;MYLK
Regulation Of Interleukin-6 Production (GO:0032675)	11	114	0.00483015	0.0966637	0	0	2.66572	14.216	PYCARD;TLR1;TSLP;SIRPA;TWIST1;TNFAIP3;ARRB1;ARHGEF2;RAB7B;TLR3;EREG
Response To Endoplasmic Reticulum Stress (GO:0034976)	11	114	0.00483015	0.0966637	0	0	2.66572	14.216	ERN1;PPP1R15A;CXCL8;DDIT3;TRIB3;CHAC1;PIK3R1;ATF3;MAP3K5;PDIA4;HSP90B1
Keratinocyte Differentiation (GO:0030216)	6	42	0.00536216	0.102093	0	0	4.14764	21.6855	BCR;UGCG;CSTA;AKR1C3;CFLAR;EREG
Negative Regulation Of I-kappaB kinase/NF-kappaB Signaling (GO:0043124)	6	42	0.00536216	0.102093	0	0	4.14764	21.6855	PYCARD;PER1;TNFAIP3;RORA;TRIM59;ESR1
Regulation Of Osteoclast Differentiation (GO:0045670)	6	42	0.00536216	0.102093	0	0	4.14764	21.6855	UBASH3B;LRRC17;NEDD9;TLR3;FSTL3;FBN1
Negative Regulation Of DNA-binding Transcription Factor Activity (GO:0043433)	13	149	0.00544654	0.102093	0	0	2.38808	12.4485	PRMT2;ANXA4;CEBPG;TNFAIP3;ARRB1;EIF2AK4;KLF4;ESR1;PKD1;PYCARD;IRAK2;DDIT3;NUPR1
Negative Regulation Of Protein Phosphorylation (GO:0001933)	13	149	0.00544654	0.102093	0	0	2.38808	12.4485	HSPB1;PRKAG2;WARS1;DBNDD2;UBASH3B;CNKSR3;SIRPA;SPRY2;TRIB3;EMILIN1;PLPP3;CALM1;TRIB2
Eye Morphogenesis (GO:0048592)	4	19	0.0054954	0.102093	0	0	6.6263	34.4823	COL5A1;COL5A2;VEGFA;FBN1
Negative Regulation Of Axon Extension Involved In Axon Guidance (GO:0048843)	4	19	0.0054954	0.102093	0	0	6.6263	34.4823	SEMA5A;SEMA3C;SEMA4C;SEMA3E
Regulation Of Neuroinflammatory Response (GO:0150077)	4	19	0.0054954	0.102093	0	0	6.6263	34.4823	SPHK1;NUPR1;PTGS2;TNFRSF1B
Regulation Of Smooth Muscle Cell Migration (GO:0014910)	4	19	0.0054954	0.102093	0	0	6.6263	34.4823	IGFBP5;SERPINE1;PDGFA;CCN4
Negative Regulation Of Myeloid Leukocyte Differentiation (GO:0002762)	5	30	0.00555229	0.102093	0	0	4.97358	25.8305	LRRC17;INHBA;TLR3;FSTL3;FBN1
Calcium-Mediated Signaling (GO:0019722)	9	85	0.00568567	0.102093	0	0	2.95235	15.2631	PTGFR;RCAN1;CXCL8;EDNRB;VCAM1;SPHK1;RCAN2;PLCE1;CXCR4
Negative Regulation Of Cell Cycle (GO:0045786)	9	85	0.00568567	0.102093	0	0	2.95235	15.2631	CEBPA;BMP2;BRINP1;GPER1;GMNN;NUPR1;NR2F2;NUDT6;RHOB
Regulation Of Osteoblast Differentiation (GO:0045667)	9	85	0.00568567	0.102093	0	0	2.95235	15.2631	ZHX3;HGF;SMOC1;TMEM119;CCN4;TWIST1;SNAI2;RUNX2;BMP6
L-serine Metabolic Process (GO:0006563)	3	10	0.00571105	0.102093	0	0	10.6401	54.9598	PSAT1;SHMT2;SERINC5
Induction Of Positive Chemotaxis (GO:0050930)	3	10	0.00571105	0.102093	0	0	10.6401	54.9598	CXCL12;CXCL8;VEGFA
Negative Regulation Of Interferon-Beta Production (GO:0032688)	3	10	0.00571105	0.102093	0	0	10.6401	54.9598	PYCARD;SIRPA;RELB
Negative Regulation Of Programmed Necrotic Cell Death (GO:0062099)	3	10	0.00571105	0.102093	0	0	10.6401	54.9598	PELI1;ARHGEF2;NUPR1
Regulation Of Programmed Necrotic Cell Death (GO:0062098)	3	10	0.00571105	0.102093	0	0	10.6401	54.9598	PELI1;CFLAR;NUPR1
Serine Family Amino Acid Biosynthetic Process (GO:0009070)	3	10	0.00571105	0.102093	0	0	10.6401	54.9598	PSAT1;CTH;SERINC5
Intracellular Glucose Homeostasis (GO:0001678)	6	43	0.00603133	0.106621	0	0	4.03533	20.6237	ERN1;GPER1;NUCKS1;PIK3R1;FOXO1;PCK2
Positive Regulation Of Receptor-Mediated Endocytosis (GO:0048260)	6	43	0.00603133	0.106621	0	0	4.03533	20.6237	ANGPT1;SGIP1;INSR;SERPINE1;ARRB1;VEGFA
Bile Acid Metabolic Process (GO:0008206)	5	31	0.00641231	0.112729	0	0	4.78203	24.1471	CYP39A1;OSBPL6;SCP2;NPC1;OSBPL1A
Regulation Of Protein Kinase Activity (GO:0045859)	11	119	0.00665502	0.114571	0	0	2.54164	12.7397	DBNDD2;RAP2B;UBASH3B;PLCE1;HSPB1;PRKAG2;TRIB3;TRIB2;WARS1;MAP3K5;EREG
Cell Projection Organization (GO:0030030)	4	20	0.00666113	0.114571	0	0	6.21184	31.1304	CYFIP2;GSN;PDGFA;PARVB
Positive Regulation Of Vascular Associated Smooth Muscle Cell Proliferation (GO:1904707)	4	20	0.00666113	0.114571	0	0	6.21184	31.1304	ERN1;NR4A3;IGFBP5;FGF2
Regulation Of Necroptotic Process (GO:0060544)	4	20	0.00666113	0.114571	0	0	6.21184	31.1304	PARP1;PELI1;CFLAR;ARHGEF2
Positive Regulation Of Osteoblast Differentiation (GO:0045669)	6	44	0.0067593	0.115635	0	0	3.92894	19.6323	ZHX3;HGF;TMEM119;CCN4;BMP6;RUNX2
Memory (GO:0007613)	7	58	0.00698611	0.118024	0	0	3.41747	16.9637	BDNF;INSR;VLDLR;EIF2AK4;PLCB1;SCN2A;LDLR
Response To Organic Cyclic Compound (GO:0014070)	7	58	0.00698611	0.118024	0	0	3.41747	16.9637	IGFBP5;TIPARP;CCL2;ESR1;TLR3;ADA;NKX3-1
Positive Regulation Of Protein Modification Process (GO:0031401)	17	225	0.0070102	0.118024	0	0	2.04488	10.1434	ANGPT1;FAXDC2;INSR;HGF;ITGB3;PLAUR;ARRB1;EFNA5;FGF2;VEGFA;GOLGA2;BMP2;GPER1;TMEM119;FAM20A;CALM1;NKX3-1
Regulation Of Endothelial Cell Migration (GO:0010594)	9	88	0.0071233	0.119297	0	0	2.83979	14.041	ANGPT1;ITGB3;RHOJ;STC1;NR2F2;PLPP3;FGF2;RHOB;VEGFA
Regulation Of Rho Protein Signal Transduction (GO:0035023)	8	73	0.00726184	0.119599	0	0	3.0662	15.1014	BCR;RIPOR2;ADGRG1;COL3A1;PRAG1;HEG1;ARRB1;ARHGEF2
Negative Regulation Of G1/S Transition Of Mitotic Cell Cycle (GO:2000134)	5	32	0.00736157	0.119599	0	0	4.60468	22.6158	RBL1;PRMT2;CCL2;INHBA;KLF4
Positive Regulation Of Programmed Cell Death (GO:0043068)	18	245	0.00746214	0.119599	0	0	1.98457	9.72026	KLF11;CSRNP3;PRMT2;TNFRSF12A;DAPK2;CFLAR;DUSP6;FOXO1;RHOB;PYCARD;BMP2;AIFM2;GPER1;TNFSF10;EMILIN1;BID;PHLDA1;MAP3K5
Heterocycle Biosynthetic Process (GO:0018130)	3	11	0.00762793	0.119599	0	0	9.30959	45.393	GCH1;MOCOS;PYCR2
Intestinal Lipid Absorption (GO:0098856)	3	11	0.00762793	0.119599	0	0	9.30959	45.393	UGCG;NPC1;LDLR
Mitochondrial Genome Maintenance (GO:0000002)	3	11	0.00762793	0.119599	0	0	9.30959	45.393	PARP1;LONP1;SLC25A33
Negative Regulation Of Bone Remodeling (GO:0046851)	3	11	0.00762793	0.119599	0	0	9.30959	45.393	UBASH3B;TMEM119;TNFAIP3
Negative Regulation Of Myotube Differentiation (GO:0010832)	3	11	0.00762793	0.119599	0	0	9.30959	45.393	BHLHE41;TMEM119;CCN3
Positive Regulation Of Behavior (GO:0048520)	3	11	0.00762793	0.119599	0	0	9.30959	45.393	NR4A3;SGIP1;NPAS2
Positive Regulation Of Vascular Permeability (GO:0043117)	3	11	0.00762793	0.119599	0	0	9.30959	45.393	BMP6;TJP2;VEGFA
Regulation Of Phospholipase C Activity (GO:1900274)	3	11	0.00762793	0.119599	0	0	9.30959	45.393	PDGFRA;ESR1;FGF2
Heart Morphogenesis (GO:0003007)	7	59	0.00766766	0.119599	0	0	3.35157	16.3247	TGFBR3;TGFB2;BMP2;HEY1;INSR;CHD7;VEGFA
Intrinsic Apoptotic Signaling Pathway (GO:0097193)	10	105	0.00770516	0.119599	0	0	2.62513	12.7735	PYCARD;ERN1;PPP1R15A;STK24;DDIT3;TRIB3;CHAC1;SCN2A;TNFRSF1B;MAP3K5
Negative Regulation Of MAPK Cascade (GO:0043409)	10	105	0.00770516	0.119599	0	0	2.62513	12.7735	DUSP5;BMP2;GPER1;CNKSR3;SIRPA;SPRY2;EMILIN1;SH2B3;FOXO1;DUSP6
Positive Regulation Of Stress-Activated MAPK Cascade (GO:0032874)	10	105	0.00770516	0.119599	0	0	2.62513	12.7735	PYCARD;TGFB2;BMP2;SPHK1;TNFRSF19;SEMA4C;PLCB1;TLR3;MAP3K5;VEGFA
Positive Regulation Of Signal Transduction (GO:0009967)	19	266	0.00814181	0.125763	0	0	1.92572	9.26412	CCBE1;TGFB2;TSLP;BDNF;ITGB3;ARMC9;LOXL3;TNFAIP3;PIK3R1;ERFE;BMP6;VEGFA;ERN1;BMP2;GPER1;GRB10;BMP2K;CCN3;NKX3-1
Positive Regulation Of Blood Vessel Endothelial Cell Migration (GO:0043536)	6	46	0.0084028	0.126744	0	0	3.7321	17.8364	ANGPT1;RHOJ;HSPB1;PTGS2;FGF2;VEGFA
Inositol Lipid-Mediated Signaling (GO:0048017)	5	33	0.00840448	0.126744	0	0	4.44	21.2187	PDGFRA;PLCB4;PLCE1;GAB2;PLCB1
Positive Regulation Of Reproductive Process (GO:2000243)	5	33	0.00840448	0.126744	0	0	4.44	21.2187	AGO2;INHBA;LHFPL2;PLCB1;VEGFA
Regulation Of Cell Adhesion Mediated By Integrin (GO:0033628)	5	33	0.00840448	0.126744	0	0	4.44	21.2187	TGFB2;SERPINE1;LIF;SNAI2;ADA
Regulation Of Sprouting Angiogenesis (GO:1903670)	5	33	0.00840448	0.126744	0	0	4.44	21.2187	CEMIP2;RHOJ;KLF4;FGF2;VEGFA
Regulation Of Cell Motility (GO:2000145)	11	123	0.00847103	0.127145	0	0	2.45036	11.6909	DOCK10;PRAG1;TACSTD2;ARHGAP18;TWIST1;NEXN;LDB2;FGF2;NTN1;PLXNA4;RHOB
Regulation Of Fat Cell Differentiation (GO:0045598)	8	75	0.00852111	0.127297	0	0	2.97436	14.1735	BMP2;GPER1;RORA;TRIB3;TRIB2;FOXO1;MEDAG;RUNX1T1
Lymphocyte Differentiation (GO:0030098)	9	91	0.00882369	0.131201	0	0	2.73547	12.9396	LMBR1L;IL11;VCAM1;NFIL3;CLCF1;CHD7;CEBPG;PIK3R1;RELB
Neuron Projection Guidance (GO:0097485)	11	124	0.00897996	0.132697	0	0	2.42855	11.4452	CYFIP2;SEMA5A;ENAH;CXCL12;SEMA3C;BDNF;PALLD;SEMA4C;NEXN;SEMA3E;EFNA5
Negative Regulation Of Intracellular Signal Transduction (GO:1902532)	17	231	0.00900768	0.132697	0	0	1.98692	9.35776	DUSP5;PLAUR;TWIST1;TNFAIP3;RORA;ESR1;UACA;DUSP6;PYCARD;PER1;DDIT3;GPER1;DDIT4;CCN3;TRIM59;SH2B3;VGLL4
Positive Regulation Of Interleukin-6 Production (GO:0032755)	8	76	0.00920879	0.134962	0	0	2.93047	13.7369	PYCARD;TLR1;TSLP;TWIST1;ARHGEF2;RAB7B;TLR3;EREG
Response To Lipopolysaccharide (GO:0032496)	13	159	0.00924627	0.134962	0	0	2.22335	10.4131	CXCL8;GCH1;SERPINE1;TNFAIP3;LDOC1;CXCL3;TNFRSF1B;PYCARD;CPS1;PDE4B;PELI1;SIRPA;CCL2
Positive Regulation Of Smooth Muscle Cell Proliferation (GO:0048661)	6	47	0.00932386	0.135275	0	0	3.64088	17.0218	ERN1;NR4A3;IGFBP5;CCN4;FGF2;EREG
Positive Regulation Of Multicellular Organismal Process (GO:0051240)	25	387	0.00935274	0.135275	0	0	1.73212	8.09262	UTP25;THRA;SERPINE1;TWIST1;CXCR4;FGF2;TBXA2R;GRB10;TGFB2;IL4R;CADM1;FST;DIO2;G0S2;INHBA;EREG;VEGFA;COL1A1;TIAM1;BMP2;FABP5;AGO2;TMEM119;SINHCAF;PLCB1
Positive Regulation Of Receptor Internalization (GO:0002092)	4	22	0.00945814	0.13618	0	0	5.52106	25.733	ANGPT1;INSR;ARRB1;VEGFA
Cellular Response To Vascular Endothelial Growth Factor Stimulus (GO:0035924)	5	34	0.00954537	0.136203	0	0	4.28667	19.9403	ERN1;SPHK1;HSPB1;SPRY2;VEGFA
Semaphorin-Plexin Signaling Pathway (GO:0071526)	5	34	0.00954537	0.136203	0	0	4.28667	19.9403	SEMA5A;SEMA3C;SEMA4C;SEMA3E;PLXNA4
Cellular Response To Leucine Starvation (GO:1990253)	3	12	0.00988006	0.139108	0	0	8.27476	38.2065	SESN3;SESN2;EIF2AK4
Folic Acid Metabolic Process (GO:0046655)	3	12	0.00988006	0.139108	0	0	8.27476	38.2065	MTHFD2;SHMT2;MTHFD2L
Positive Regulation Of Fatty Acid Oxidation (GO:0046321)	3	12	0.00988006	0.139108	0	0	8.27476	38.2065	NR4A3;TWIST1;IRS2
Cell-Matrix Adhesion (GO:0007160)	10	109	0.00992759	0.139161	0	0	2.51854	11.6166	BCR;TIAM1;COL3A1;VCAM1;ITGB3;ITGA2;CDH11;ITGBL1;EMILIN1;PKD1
Cellular Response To Starvation (GO:0009267)	11	126	0.0100684	0.140516	0	0	2.38606	10.9719	GABARAPL1;SESN3;STK24;SESN2;PDK4;ASNS;PLIN2;EIF2AK4;FOXO1;MAP3K5;CPEB4
Positive Regulation Of ERK1 And ERK2 Cascade (GO:0070374)	14	179	0.0102683	0.142679	0	0	2.11932	9.70374	PDGFRA;ANGPT1;FBXW7;DENND2B;PDGFA;ARRB1;FGF2;ICAM1;PYCARD;BMP2;GPER1;CCL2;SPRY2;ROR1
Negative Regulation Of ERK1 And ERK2 Cascade (GO:0070373)	6	48	0.0103147	0.142702	0	0	3.55401	16.2567	GPER1;CNKSR3;SIRPA;SPRY2;EMILIN1;DUSP6
Negative Regulation Of Cell Cycle G1/S Phase Transition (GO:1902807)	5	35	0.0107884	0.147333	0	0	4.14357	18.7674	RBL1;PRMT2;CCL2;INHBA;KLF4
Platelet Aggregation (GO:0070527)	5	35	0.0107884	0.147333	0	0	4.14357	18.7674	PDGFRA;RAP2B;UBASH3B;ITGB3;HSPB1
tRNA Aminoacylation For Protein Translation (GO:0006418)	5	35	0.0107884	0.147333	0	0	4.14357	18.7674	SARS1;MARS1;YARS1;CARS1;WARS1
Regulation Of Apoptotic Process (GO:0042981)	40	705	0.0109929	0.149485	0	0	1.51461	6.83167	USP36;CSRNP3;HSPB1;PIK3R1;FOXO1;HSP90B1;PYCARD;AIFM2;GPER1;TNFSF10;PIM3;EMILIN1;BID;SKP2;PHLDA1;TMEM14A;IER3;MAP3K5;HSPA9;KLF11;TSLP;ANGPT1;PRMT2;TNFRSF12A;DAPK2;ANXA4;SPHK1;HGF;PLAUR;ASNS;DHCR24;CFLAR;DUSP6;RHOB;VEGFA;BMP2;SPRY2;ANGPTL4;NUPR1;ATF5
Negative Regulation Of Extrinsic Apoptotic Signaling Pathway Via Death Domain Receptors (GO:1902042)	4	23	0.011104	0.149715	0	0	5.2302	23.5383	SERPINE1;TNFAIP3;CFLAR;ICAM1
Positive Regulation Of Neuron Apoptotic Process (GO:0043525)	4	23	0.011104	0.149715	0	0	5.2302	23.5383	TGFB2;FBXW7;DDIT3;NUPR1
Heterophilic Cell-Cell Adhesion Via Plasma Membrane Cell Adhesion Molecules (GO:0007157)	6	49	0.0113781	0.152764	0	0	3.47118	15.5372	PTPRD;VCAM1;CADM1;HMCN1;PVR;ICAM1
Regulation Of Neuron Differentiation (GO:0045664)	8	79	0.0115205	0.154026	0	0	2.80621	12.5259	TIAM1;BMP2;HEY1;BDNF;TCF4;ARHGEF2;EIF2AK4;BEND6
Positive Regulation Of Cysteine-Type Endopeptidase Activity (GO:2001056)	7	64	0.0118309	0.157515	0	0	3.05678	13.563	CYFIP2;PYCARD;GPER1;TNFSF10;UACA;MAP3K5;NKX3-1
Positive Regulation Of Signaling Receptor Activity (GO:2000273)	5	36	0.0121375	0.160923	0	0	4.00969	17.6886	FBXW7;CCL2;AREG;EREG;HBEGF
Negative Regulation Of Protein Serine/Threonine Kinase Activity (GO:0071901)	8	80	0.0123785	0.161882	0	0	2.76709	12.1525	PYCARD;CEBPA;PKIB;BMP2;HEG1;SPRY2;NR2F2;SH2B3
Mitochondrial DNA Metabolic Process (GO:0032042)	3	12	0.012478	0.161882	0	0	7.4469	32.6456	PARP1;TWNK;LONP1
Negative Regulation Of Cartilage Development (GO:0061037)	3	13	0.012478	0.161882	0	0	7.4469	32.6456	SNAI2;GDF5;PTHLH
Negative Regulation Of Cell Migration Involved In Sprouting Angiogenesis (GO:0090051)	3	12	0.012478	0.161882	0	0	7.4469	32.6456	TBXA2R;KLF4;MEOX2
Response To Chemokine (GO:1990868)	3	13	0.012478	0.161882	0	0	7.4469	32.6456	RIPOR2;CXCL12;SH2B3
Dicarboxylic Acid Metabolic Process (GO:0043648)	6	50	0.0125165	0.161882	0	0	3.39211	14.8598	DHFR;GOT1;MTHFD2;SHMT2;IDH1;MTHFD2L
Monocarboxylic Acid Biosynthetic Process (GO:0072330)	7	65	0.0128277	0.161882	0	0	3.00392	13.0855	GAMT;CYP39A1;OSBPL6;ACSM3;SCP2;ACSM5;OSBPL1A
Defense Response To Symbiont (GO:0140546)	12	148	0.0128762	0.161882	0	0	2.2015	9.58176	PYCARD;ISG20;AGBL5;EXOSC5;CNOT7;IRF1;DDIT4;IFIT1;SKP2;SAMHD1;SERINC5;TLR3
Cellular Response To Interleukin-1 (GO:0071347)	8	81	0.0132825	0.161882	0	0	2.72904	11.793	PYCARD;CXCL8;IRAK2;SIRPA;CCL2;IL1RAP;PLCB1;NKX3-1
Negative Regulation Of NF-kappaB Transcription Factor Activity (GO:0032088)	8	81	0.0132825	0.161882	0	0	2.72904	11.793	PYCARD;PRMT2;IRAK2;ANXA4;DDIT3;TNFAIP3;ARRB1;KLF4
Regulation Of Interleukin-8 Production (GO:0032677)	8	81	0.0132825	0.161882	0	0	2.72904	11.793	PYCARD;TLR1;ANXA4;DDIT3;SERPINE1;ARRB1;KLF4;TLR3
Regulation Of MAP Kinase Activity (GO:0043405)	10	114	0.0133557	0.161882	0	0	2.39683	10.3443	BMP2;KSR1;INSR;PDGFA;SPRY2;TRIB3;FGF2;TRIB2;SH2B3;VEGFA
Aortic Valve Morphogenesis (GO:0003180)	5	37	0.0135966	0.161882	0	0	3.88419	16.694	HEY1;CDH11;TWIST1;SNAI2;EMILIN1
Protein Acylation (GO:0043543)	5	37	0.0135966	0.161882	0	0	3.88419	16.694	KAT2B;HHAT;SPHK1;FOXO1;ZDHHC14
Regulation Of Ossification (GO:0030278)	5	37	0.0135966	0.161882	0	0	3.88419	16.694	BMP2;ANKH;BMP2K;TWIST1;SGMS2
Regulation Of Vascular Associated Smooth Muscle Cell Proliferation (GO:1904705)	5	37	0.0135966	0.161882	0	0	3.88419	16.694	ERN1;NR4A3;IGFBP5;GPER1;FGF2
Positive Regulation Of Cytokine Production (GO:0001819)	21	320	0.0138656	0.161882	0	0	1.75808	7.52168	CCBE1;CADM1;TSLP;SPHK1;SERPINE1;CEBPG;TWIST1;RORA;PTGS2;EREG;TLR1;PYCARD;SLC7A5;DDIT3;IRF1;PDE4B;ARHGEF2;PLCB1;RAB7B;TLR3;IL18R1
L-ornithine Transmembrane Transport (GO:1903352)	2	5	0.0139396	0.161882	0	0	16.5333	70.6473	SLC25A29;SLC7A1
Aromatic Compound Biosynthetic Process (GO:0019438)	2	5	0.0139396	0.161882	0	0	16.5333	70.6473	GCH1;PSAT1
Cellular Response To Cold (GO:0070417)	2	5	0.0139396	0.161882	0	0	16.5333	70.6473	EIF2AK4;FOXO1
Detection Of Virus (GO:0009597)	2	5	0.0139396	0.161882	0	0	16.5333	70.6473	SERINC5;TLR3
Guanine Nucleotide Transmembrane Transport (GO:1903790)	2	5	0.0139396	0.161882	0	0	16.5333	70.6473	LRRC8C;LRRC8E
Medium-Chain fatty-acyl-CoA Metabolic Process (GO:0036112)	2	5	0.0139396	0.161882	0	0	16.5333	70.6473	NUDT7;HSD17B4
Negative Regulation Of Cellular Extravasation (GO:0002692)	2	5	0.0139396	0.161882	0	0	16.5333	70.6473	CXCL12;PLCB1
Negative Regulation Of Gene Expression Via CpG Island Methylation (GO:0044027)	2	5	0.0139396	0.161882	0	0	16.5333	70.6473	HELLS;UHRF1
Negative Regulation Of Insulin-Like Growth Factor Receptor Signaling Pathway (GO:0043569)	2	5	0.0139396	0.161882	0	0	16.5333	70.6473	IGFBP5;NKX3-1
Ornithine Transport (GO:0015822)	2	5	0.0139396	0.161882	0	0	16.5333	70.6473	SLC25A29;SLC7A1
Positive Regulation Of Focal Adhesion Disassembly (GO:0120183)	2	5	0.0139396	0.161882	0	0	16.5333	70.6473	PIK3R1;MAPRE2
Positive Regulation Of Protein Catabolic Process In The Vacuole (GO:1904352)	2	5	0.0139396	0.161882	0	0	16.5333	70.6473	RNF128;LDLR
Regulation Of Establishment Of T Cell Polarity (GO:1903903)	2	5	0.0139396	0.161882	0	0	16.5333	70.6473	RIPOR2;GSN
Regulation Of Focal Adhesion Disassembly (GO:0120182)	2	5	0.0139396	0.161882	0	0	16.5333	70.6473	PIK3R1;MAPRE2
Regulation Of Superoxide Metabolic Process (GO:0090322)	2	5	0.0139396	0.161882	0	0	16.5333	70.6473	DHFR;GCH1
Regulation Of Type B Pancreatic Cell Proliferation (GO:0061469)	2	5	0.0139396	0.161882	0	0	16.5333	70.6473	NR4A3;NUPR1
Response To Catecholamine (GO:0071869)	2	5	0.0139396	0.161882	0	0	16.5333	70.6473	GNG2;NR4A3
Bile Acid Biosynthetic Process (GO:0006699)	4	25	0.0149224	0.170473	0	0	4.7316	19.8959	CYP39A1;OSBPL6;SCP2;OSBPL1A
Positive Regulation Of Glucose Import (GO:0046326)	4	25	0.0149224	0.170473	0	0	4.7316	19.8959	INSR;IRS2;PIK3R1;ERFE
Negative Regulation Of Transcription By RNA Polymerase II (GO:0000122)	42	763	0.0149744	0.170473	0	0	1.46638	6.16085	CEBPA;MAGEH1;THRA;UHRF1;BHLHE41;ZBTB21;TWIST1;LDB2;ETS2;EDNRB;HEY1;NFIL3;LRRFIP1;TGIF1;KLF11;PEG3;PARP1;FST;ZBTB10;NR2F2;KLF4;ZHX1;ESR1;MEIS2;BMP6;ETV5;VEGFA;PER1;SARS1;BMP2;NR4A3;DDIT3;MAFF;MAGED4;SNAI2;MAFK;TRIB3;MAGED2;SINHCAF;MXD1;ATF3;MXD4
Positive Regulation Of Cell Differentiation (GO:0045597)	19	283	0.0150042	0.170473	0	0	1.8001	7.55937	RIPOR2;TGFB2;ZHX3;HGF;TACSTD2;TWIST1;GDF5;RUNX2;BMP6;MEDAG;COL1A1;TIAM1;BMP2;TMEM119;CCN4;TCF4;ARHGEF2;PLCB1;BEND6
Rho Protein Signal Transduction (GO:0007266)	6	52	0.0150287	0.170473	0	0	3.24429	13.6189	COL1A2;RHOJ;ARHGAP6;NTN1;RHOBTB1;RHOB
Positive Regulation Of Protein Tyrosine Kinase Activity (GO:0061098)	5	38	0.0151693	0.170473	0	0	3.76629	15.775	FBXW7;NEDD9;AREG;EREG;HBEGF
Axonogenesis (GO:0007409)	14	188	0.0152739	0.170473	0	0	2.00875	8.39982	CYFIP2;SEMA5A;SEMA3C;BDNF;ATL1;SEMA4C;NEXN;SEMA3E;ANK3;EFNA5;ENAH;CXCL12;PALLD;ULK1
Pathway-Restricted SMAD Protein Phosphorylation (GO:0060389)	3	14	0.0154293	0.170473	0	0	6.76956	28.2391	TGFBR3;TGFB2;BMP2
Positive Regulation Of Acute Inflammatory Response (GO:0002675)	3	14	0.0154293	0.170473	0	0	6.76956	28.2391	C2CD4A;OSMR;PTGS2
Positive Regulation Of Transcription From RNA Polymerase II Promoter Involved In Cellular Response To Chemical Stimulus (GO:1901522)	3	14	0.0154293	0.170473	0	0	6.76956	28.2391	BMP2;RUNX2;VEGFA
Prostanoid Biosynthetic Process (GO:0046457)	3	14	0.0154293	0.170473	0	0	6.76956	28.2391	PTGS2;PTGS1;PTGES
Regulation Of Endothelial Cell Chemotaxis (GO:2001026)	3	14	0.0154293	0.170473	0	0	6.76956	28.2391	SEMA5A;HSPB1;FGF2
Regulation Of Feeding Behavior (GO:0060259)	3	14	0.0154293	0.170473	0	0	6.76956	28.2391	NR4A3;SGIP1;EIF2AK4
Serine Family Amino Acid Metabolic Process (GO:0009069)	3	14	0.0154293	0.170473	0	0	6.76956	28.2391	SHMT2;CTH;CDO1
Cellular Response To Molecule Of Bacterial Origin (GO:0071219)	10	118	0.0157993	0.173956	0	0	2.32926	9.66128	PYCARD;CXCL8;SERPINE1;PDE4B;SIRPA;TNFAIP3;CCL2;LDOC1;CXCL3;TNFRSF1B
Cellular Response To Lipid (GO:0071396)	16	228	0.0167442	0.182467	0	0	1.8854	7.71074	CXCL8;SERPINE1;AKR1C3;TNFAIP3;LDOC1;RORA;CXCL3;TNFRSF1B;ESR1;PYCARD;GPER1;PDK4;PDE4B;SIRPA;CCL2;NKX3-1
Hemopoiesis (GO:0030097)	9	101	0.0167524	0.182467	0	0	2.43686	9.96486	TGFBR3;CEBPA;TGFB2;FST;MKNK2;INHBA;SH2B3;RUNX2;FSTL3
Carboxylic Acid Transmembrane Transport (GO:1905039)	5	39	0.016859	0.182467	0	0	3.65533	14.9242	SLC7A5;SLC38A1;SLC6A8;SLC7A7;SLC7A8
Digestive Tract Development (GO:0048565)	5	39	0.016859	0.182467	0	0	3.65533	14.9242	TGFB2;CXCL8;CLMP;EDNRB;PKD1
Odontogenesis (GO:0042476)	5	39	0.016859	0.182467	0	0	3.65533	14.9242	COL1A1;TGFB2;BMP2;COL1A2;INHBA
Wnt Signaling Pathway, Planar Cell Polarity Pathway (GO:0060071)	4	26	0.017106	0.18327	0	0	4.51629	18.3737	TIAM1;FZD2;SMURF1;PRICKLE1
Regulation Of Fatty Acid Biosynthetic Process (GO:0042304)	4	26	0.017106	0.18327	0	0	4.51629	18.3737	KAT2B;UBR4;PDK4;TRIB3
Regulation Of Vascular Endothelial Growth Factor Production (GO:0010574)	4	26	0.017106	0.18327	0	0	4.51629	18.3737	CCBE1;SARS1;RORA;PTGS2
Positive Regulation Of Endothelial Cell Migration (GO:0010595)	8	85	0.0173846	0.18501	0	0	2.58673	10.4819	SEMA5A;ANGPT1;ITGB3;HSPB1;PLPP3;FGF2;RHOB;VEGFA
Transport Across Blood-Brain Barrier (GO:0150104)	8	85	0.0173846	0.18501	0	0	2.58673	10.4819	SLC7A5;SLC38A1;SLC44A1;SLC7A8;FABP5;INSR;SLC1A4;SLC7A1
Epidermal Cell Differentiation (GO:0009913)	6	54	0.0178706	0.188102	0	0	3.10879	12.5116	BCR;UGCG;CSTA;AKR1C3;CFLAR;EREG
Regulation Of Smooth Muscle Cell Proliferation (GO:0048660)	6	54	0.0178706	0.188102	0	0	3.10879	12.5116	BMP2;NR4A3;IGFBP5;TNFAIP3;CCN4;EREG
Negative Regulation Of Cellular Biosynthetic Process (GO:0031327)	11	137	0.0179647	0.188102	0	0	2.1765	8.74811	DHFR;IGFBP5;FBXW7;UBR4;AKR1C3;SIRPA;PDGFA;SNAI2;TRIB3;ERFE;TYMS
Negative Regulation Of Cell-Cell Adhesion (GO:0022408)	5	40	0.018669	0.188102	0	0	3.5507	14.135	BMP2;AKNA;KLF4;BMP6;VEGFA
Negative Regulation Of Mitotic Cell Cycle Phase Transition (GO:1901991)	5	40	0.018669	0.188102	0	0	3.5507	14.135	RBL1;PRMT2;CCL2;INHBA;KLF4
Negative Regulation Of Secretion By Cell (GO:1903531)	5	40	0.018669	0.188102	0	0	3.5507	14.135	IL11;LIF;HMGCR;STXBP6;TNFRSF1B
Positive Regulation Of Wound Healing (GO:0090303)	5	40	0.018669	0.188102	0	0	3.5507	14.135	CLDN4;SERPINE1;EMILIN1;MYLK;HBEGF
Water-Soluble Vitamin Metabolic Process (GO:0006767)	5	40	0.018669	0.188102	0	0	3.5507	14.135	DHFR;SHMT2;MTHFD2;MTHFD2L;SLC19A2
Negative Regulation Of Multicellular Organismal Process (GO:0051241)	16	231	0.0187032	0.188102	0	0	1.8588	7.39629	TLE3;PARP1;GDF15;PLCL1;TACSTD2;STC1;HMGCR;ATP2B1;BMP2;DDIT3;SPRY2;EMILIN1;SINHCAF;IL18R1;LGR4;NKX3-1
Negative Regulation Of Extrinsic Apoptotic Signaling Pathway (GO:2001237)	7	70	0.0187306	0.188102	0	0	2.76479	10.9972	UNC5B;SERPINE1;TNFAIP3;SNAI2;ARHGEF2;CFLAR;ICAM1
Regulation Of G Protein-Coupled Receptor Signaling Pathway (GO:0008277)	7	70	0.0187306	0.188102	0	0	2.76479	10.9972	CXCL8;RGS3;GPER1;PLCE1;KCTD12;PLCB1;MGLL
Regulation Of Cellular Biosynthetic Process (GO:0031326)	7	70	0.0187306	0.188102	0	0	2.76479	10.9972	RBM3;CXCL8;STC2;PDK4;SIRPA;PDGFA;TNFRSF1B
Folic Acid-Containing Compound Metabolic Process (GO:0006760)	3	15	0.0187392	0.188102	0	0	6.2051	24.6785	SHMT2;MTHFD2;MTHFD2L
Glycosaminoglycan Catabolic Process (GO:0006027)	3	15	0.0187392	0.188102	0	0	6.2051	24.6785	CEMIP2;FUCA1;FGF2
Negative Regulation Of Platelet Activation (GO:0010544)	3	15	0.0187392	0.188102	0	0	6.2051	24.6785	PDGFRA;PDGFA;SH2B3
Platelet-Derived Growth Factor Receptor Signaling Pathway (GO:0048008)	3	15	0.0187392	0.188102	0	0	6.2051	24.6785	PDGFRA;NR4A3;PDGFA
Positive Regulation Of Sprouting Angiogenesis (GO:1903672)	3	15	0.0187392	0.188102	0	0	6.2051	24.6785	KLF4;FGF2;VEGFA
Positive Regulation Of Transmembrane Transport (GO:0034764)	3	15	0.0187392	0.188102	0	0	6.2051	24.6785	C2CD5;SLC38A1;NR4A3
In Utero Embryonic Development (GO:0001701)	4	27	0.0194789	0.194134	0	0	4.3197	17.0128	BMP2;CHD7;PKD1;VEGFA
Regulation Of Extrinsic Apoptotic Signaling Pathway In Absence Of Ligand (GO:2001239)	4	27	0.0194789	0.194134	0	0	4.3197	17.0128	PPP2R1B;UNC5B;SNAI2;INHBA
Protein Modification Process (GO:0036211)	39	711	0.0195233	0.194134	0	0	1.45884	5.74219	NIM1K;CSTA;PRAG1;UBA7;PPM1H;PRKAG2;LOXL1;GOLGA2;UGCG;PPP2R1B;CHEK1;MKNK2;PDK4;CCL2;PIM3;ST3GAL1;MAP3K5;DUSP5;TGFB2;PARP1;ST8SIA1;DAPK2;INSR;EIF2AK4;DCLK1;PTPRD;ERN1;COL3A1;BMP2;STK24;NPC1;CTH;PIGK;SIK3;ATG4C;ULK1;SIK2;FAM20A;TRIB2
Positive Regulation Of Inflammatory Response (GO:0050729)	9	104	0.019917	0.195866	0	0	2.35954	9.24038	PYCARD;CEBPA;TSLP;SERPINE1;CCN4;C2CD4A;NUPR1;OSMR;TLR3
Cellular Response To Monoamine Stimulus (GO:0071868)	2	6	0.0203745	0.195866	0	0	12.3994	48.2765	GNG2;NR4A3
Development Of Primary Female Sexual Characteristics (GO:0046545)	2	6	0.0203745	0.195866	0	0	12.3994	48.2765	LHFPL2;NR2F2
Heart Trabecula Formation (GO:0060347)	2	6	0.0203745	0.195866	0	0	12.3994	48.2765	TGFBR3;HEY1
Negative Regulation Of Heart Rate (GO:0010459)	2	6	0.0203745	0.195866	0	0	12.3994	48.2765	RNLS;SRI
Placenta Blood Vessel Development (GO:0060674)	2	6	0.0203745	0.195866	0	0	12.3994	48.2765	HEY1;PKD1
Polyadenylation-Dependent snoRNA 3'-End Processing (GO:0071051)	2	6	0.0203745	0.195866	0	0	12.3994	48.2765	EXOSC6;EXOSC5
Positive Regulation Of Mast Cell Activation (GO:0033005)	2	6	0.0203745	0.195866	0	0	12.3994	48.2765	NR4A3;TSLP
Positive Regulation Of Trophoblast Cell Migration (GO:1901165)	2	6	0.0203745	0.195866	0	0	12.3994	48.2765	AGO2;VEGFA
Regulation Of Blood-Brain Barrier Permeability (GO:1905603)	2	6	0.0203745	0.195866	0	0	12.3994	48.2765	TJP2;VEGFA
Smooth Muscle Cell Migration (GO:0014909)	2	6	0.0203745	0.195866	0	0	12.3994	48.2765	ITGB3;CCN3
Positive Regulation Of Macromolecule Biosynthetic Process (GO:0010557)	10	122	0.0205878	0.19732	0	0	2.22469	8.63861	RBM3;TGFB2;HGF;INSR;NAMPT;AGO2;CCL2;IRS2;KLF4;FGF2
Negative Regulation Of Wnt Signaling Pathway (GO:0030178)	11	140	0.020755	0.198326	0	0	2.12555	8.23643	IGFBP1;LMBR1L;TLE3;WWOX;BMP2;DDIT3;GRB10;SNAI2;PRICKLE1;VGLL4;RBMS3
Negative Regulation Of Protein Kinase Activity (GO:0006469)	8	88	0.0210077	0.200057	0	0	2.48934	9.61598	PYCARD;DBNDD2;UBASH3B;HSPB1;PRKAG2;TRIB3;TRIB2;WARS1
Regulation Of Neuron Apoptotic Process (GO:0043523)	9	105	0.0210619	0.200057	0	0	2.33484	9.01315	TGFB2;UNC5B;BDNF;DDIT3;CLCF1;CCL2;SEMA3E;NUPR1;CPEB4
Second-Messenger-Mediated Signaling (GO:0019932)	7	72	0.0215519	0.202012	0	0	2.67944	10.2818	RCAN1;CXCL8;EDNRB;SPHK1;RCAN2;PLCE1;CXCR4
Positive Regulation Of Gene Expression (GO:0010628)	28	480	0.0218322	0.202012	0	0	1.55248	5.93725	CXCL8;TWIST1;PIK3R1;FGF2;VSIR;RBM3;GPER1;EMILIN1;NKX3-1;SEC16B;GSN;CADM1;ANGPT1;ANK3;INHBA;KLF4;BMP6;WARS1;EREG;VEGFA;ERN1;KAT2B;BMP2;AGO2;TMEM119;SPRY2;TLR3;RBMS3
Negative Regulation Of Cytokine Production (GO:0001818)	13	178	0.0218696	0.202012	0	0	1.96537	7.51292	ANXA4;TNFAIP3;ARRB1;INHBA;ATP2B1;KLF4;VSIR;PYCARD;SARS1;DDIT3;SIRPA;TRIB2;LGR4
Hematopoietic Progenitor Cell Differentiation (GO:0002244)	4	28	0.0220451	0.202012	0	0	4.1395	15.7908	LMBR1L;FST;INHBA;FSTL3
Negative Regulation Of Signaling (GO:0023057)	4	28	0.0220451	0.202012	0	0	4.1395	15.7908	IL11;UBASH3B;LIF;LDLR
Positive Regulation Of Fibroblast Proliferation (GO:0048146)	4	28	0.0220451	0.202012	0	0	4.1395	15.7908	PDGFRA;SPHK1;PDGFA;EREG
Regulation Of Bone Resorption (GO:0045124)	4	28	0.0220451	0.202012	0	0	4.1395	15.7908	UBASH3B;ITGB3;TMEM119;TNFAIP3
Regulation Of G1/S Transition Of Mitotic Cell Cycle (GO:2000045)	9	106	0.0222533	0.202012	0	0	2.31065	8.79262	RBL1;CDKN2C;RRM2;PRMT2;CCL2;INHBA;PLCB1;KLF4;PKD1
Cellular Response To Chemical Stress (GO:0062197)	8	89	0.022326	0.202012	0	0	2.45848	9.34713	NQO1;PARP1;SESN2;LONP1;PYCR2;ETV5;FOXO1;LRRC8E
Inflammatory Response (GO:0006954)	16	236	0.0223522	0.202012	0	0	1.81608	6.90261	PTGFR;VCAM1;CXCL8;LOXL3;CXCR4;CXCL3;RELB;TLR1;TPST1;BMP2;IRAK2;TBXA2R;CCL2;CDO1;MGLL;TLR3
Cell Surface Receptor Signaling Pathway Involved In Heart Development (GO:0061311)	3	16	0.0224105	0.202012	0	0	5.72749	21.7543	BMP2;HEY1;SNAI2
Intracellular Cholesterol Transport (GO:0032367)	3	16	0.0224105	0.202012	0	0	5.72749	21.7543	NPC1;LDLR;ABCG1
Nitric Oxide Metabolic Process (GO:0046209)	3	16	0.0224105	0.202012	0	0	5.72749	21.7543	NQO1;GCH1;CPS1
Positive Regulation Of Lymphocyte Migration (GO:2000403)	3	16	0.0224105	0.202012	0	0	5.72749	21.7543	PYCARD;CXCL12;NEDD9
Positive Regulation Of Positive Chemotaxis (GO:0050927)	3	16	0.0224105	0.202012	0	0	5.72749	21.7543	CXCL8;CXCL12;VEGFA
Positive Regulation Of Smooth Muscle Cell Migration (GO:0014911)	3	16	0.0224105	0.202012	0	0	5.72749	21.7543	NR4A3;IGFBP5;CCN4
Regulation Of Fatty Acid Oxidation (GO:0046320)	3	16	0.0224105	0.202012	0	0	5.72749	21.7543	NR4A3;PDK4;PRKAG2
Regulation Of Response To Cytokine Stimulus (GO:0060759)	3	16	0.0224105	0.202012	0	0	5.72749	21.7543	IRAK2;KLF4;SH2B3
Branching Morphogenesis Of An Epithelial Tube (GO:0048754)	5	42	0.0226618	0.20314	0	0	3.35842	12.7186	SEMA3E;FGF2;PKD1;NKX3-1;VEGFA
Cellular Response To Lipopolysaccharide (GO:0071222)	10	124	0.0227723	0.20314	0	0	2.18543	8.26577	PYCARD;CXCL8;SERPINE1;PDE4B;SIRPA;TNFAIP3;CCL2;LDOC1;CXCL3;TNFRSF1B
Membrane Lipid Biosynthetic Process (GO:0046467)	6	57	0.022791	0.20314	0	0	2.92546	11.0623	SGPL1;CERS6;SPHK1;SGMS2;PLPP3;HACD4
Myeloid Cell Differentiation (GO:0030099)	6	58	0.022791	0.20314	0	0	2.92546	11.0623	HSPA9;IL11;CEBPA;CFLAR;INHBA;CDIN1
Cellular Response To Decreased Oxygen Levels (GO:0036294)	7	73	0.0230675	0.20503	0	0	2.63871	9.94615	TWIST1;RORA;PTGS2;SCN2A;NKX3-1;VEGFA;CPEB4
Cytokine-Mediated Signaling Pathway (GO:0019221)	17	257	0.0234199	0.207583	0	0	1.76925	6.64206	IL11;CEBPA;IL4R;CXCL8;IL1RAP;OSMR;CXCL3;TNFRSF1B;EREG;PYCARD;UGCG;CXCL12;IRAK2;CLCF1;CCL2;PLCB1;IL18R1
Regulation Of Transcription By RNA Polymerase II (GO:0006357)	96	2028	0.0236134	0.208717	0	0	1.26164	4.72604	CSRNP3;THRA;BHLHE41;ZBTB21;HMGB3;RORA;ARRB1;NUCKS1;LDB2;MEOX2;FGF2;PKD1;ETS2;EDNRB;HEY1;GPER1;ZXDC;NAMPT;LRRFIP1;NKX3-1;TGIF1;IL11;KLF11;ZHX3;PEG3;PARP1;FST;ANXA4;HGF;EBF1;ZHX1;ETV5;RUNX2;JMJD6;KAT2B;TOX2;SARS1;DDIT3;SUB1;IRF1;TRIB3;ARHGEF2;SINHCAF;ATF5;ATF3;TLR3;KDM7A;VGLL3;CEBPA;MAGEH1;AKNA;UHRF1;TSHZ1;CEBPG;TWIST1;PIK3R1;HTATSF1;NTN1;NPAS2;FOXO1;FSTL3;RELB;NFIL3;WWOX;EGR2;PRRX1;ATAD2;ZBTB10;LI…
Eye Development (GO:0001654)	6	58	0.0246146	0.216271	0	0	2.86905	10.6282	TGFB2;COL5A1;SMOC1;COL5A2;MEIS2;FBN1
Positive Regulation Of Type II Interferon Production (GO:0032729)	6	58	0.0246146	0.216271	0	0	2.86905	10.6282	PYCARD;SLC7A5;CEBPG;PDE4B;TLR3;IL18R1
Positive Regulation Of Metabolic Process (GO:0009893)	9	108	0.0247797	0.216271	0	0	2.26373	8.37067	IL4R;THRA;FABP5;INSR;GRB10;DIO2;CXCR4;G0S2;VEGFA
Organic Cyclic Compound Biosynthetic Process (GO:1901362)	4	29	0.024808	0.216271	0	0	3.97371	14.6892	SCP2;GCH1;MOCOS;PYCR2
Regulation Of Establishment Of Planar Polarity (GO:0090175)	4	29	0.024808	0.216271	0	0	3.97371	14.6892	TIAM1;FZD2;SMURF1;PRICKLE1
Negative Regulation Of Programmed Cell Death (GO:0043069)	23	381	0.0251098	0.217859	0	0	1.60742	5.92254	HSPA9;TSLP;ANGPT1;ANXA4;SPHK1;HGF;PLAUR;ASNS;HSPB1;DHCR24;PIK3R1;CFLAR;FOXO1;VEGFA;HSP90B1;AIFM2;SPRY2;PIM3;ANGPTL4;NUPR1;ATF5;TMEM14A;IER3
Positive Regulation Of Binding (GO:0051099)	8	91	0.0251357	0.217859	0	0	2.39898	8.83658	TIAM1;BMP2;SUB1;GMNN;CEBPG;PLAUR;TRIB3;PKD1
Nitrogen Compound Transport (GO:0071705)	12	163	0.0254984	0.217859	0	0	1.98125	7.26948	SLC7A5;SLC38A1;SLC25A29;SLC6A8;SLC7A8;ARRDC2;SLC6A15;SLC1A4;SLC3A2;SLC7A1;HSP90B1;SLC19A2
Regulation Of Response To External Stimulus (GO:0032101)	10	127	0.0263567	0.217859	0	0	2.12906	7.74134	PDGFRA;AKNA;STK24;IRF1;CXCR4;PTGS2;SAMHD1;MGLL;CD55;PTGES
Regulation Of Tumor Necrosis Factor Production (GO:0032680)	10	127	0.0263567	0.217859	0	0	2.12906	7.74134	PYCARD;TLR1;MC1R;SIRPA;TWIST1;HSPB1;TNFAIP3;ARHGEF2;VSIR;TLR3
DNA Modification (GO:0006304)	3	17	0.0264436	0.217859	0	0	5.31811	19.3193	EXOSC6;EXOSC5;PARP1
Diol Biosynthetic Process (GO:0034312)	3	17	0.0264436	0.217859	0	0	5.31811	19.3193	DHFR;GCH1;SPHK1
Muscle Tissue Morphogenesis (GO:0060415)	3	17	0.0264436	0.217859	0	0	5.31811	19.3193	TGFBR3;BMP2;MYLK
Negative Regulation Of Insulin Secretion (GO:0046676)	3	17	0.0264436	0.217859	0	0	5.31811	19.3193	CCN3;PIM3;FOXO1
Negative Regulation Of Interleukin-8 Production (GO:0032717)	3	17	0.0264436	0.217859	0	0	5.31811	19.3193	ANXA4;ARRB1;KLF4
Nuclear-Transcribed mRNA Catabolic Process, Exonucleolytic (GO:0000291)	3	17	0.0264436	0.217859	0	0	5.31811	19.3193	EXOSC6;EXOSC5;CNOT7
Prostaglandin Biosynthetic Process (GO:0001516)	3	17	0.0264436	0.217859	0	0	5.31811	19.3193	PTGS2;PTGS1;PTGES
Regulation Of Oxidative Phosphorylation (GO:0002082)	3	17	0.0264436	0.217859	0	0	5.31811	19.3193	SHMT2;NUPR1;SLC25A33
Sulfur Amino Acid Metabolic Process (GO:0000096)	3	17	0.0264436	0.217859	0	0	5.31811	19.3193	CPS1;CTH;CDO1
Regulation Of Autophagy (GO:0010506)	16	241	0.026516	0.217859	0	0	1.77525	6.44418	USP36;ATP6V1G2;FBXW7;DAPK2;HGF;HSPB1;FOXO1;DEPP1;GOLGA2;ERN1;DDIT3;TRIB3;ULK1;NUPR1;ATP6V0E2;ATP6V0D2
Cellular Response To Chemokine (GO:1990869)	6	59	0.0265331	0.217859	0	0	2.81477	10.2158	RIPOR2;CXCL8;CXCL12;CCL2;CXCL3;SH2B3
Positive Regulation Of Protein Binding (GO:0032092)	6	59	0.0265331	0.217859	0	0	2.81477	10.2158	TIAM1;BMP2;BDNF;SUB1;TRIB3;PKD1
Positive Regulation Of Protein Catabolic Process (GO:0045732)	8	92	0.0266292	0.217859	0	0	2.3703	8.59411	RNF128;FBXW7;TIPARP;TNFAIP3;NUPR1;TNFRSF1B;VGLL4;FOXO1
Cellular Response To Ketone (GO:1901655)	5	44	0.0271694	0.217859	0	0	3.18586	11.4872	PTGFR;GNG2;KLF9;AKR1C3;PCK2
Negative Regulation Of Immune System Process (GO:0002683)	5	44	0.0271694	0.217859	0	0	3.18586	11.4872	COL3A1;GPER1;TNFAIP3;RAB7B;LGR4
Neural Crest Cell Development (GO:0014032)	5	44	0.0271694	0.217859	0	0	3.18586	11.4872	SEMA5A;SEMA3C;SEMA4C;SNAI2;SEMA3E
Positive Regulation Of Macromolecule Metabolic Process (GO:0010604)	22	364	0.0277054	0.217859	0	0	1.6087	5.769	SEC16B;GSN;CXCL8;ANGPT1;UHRF1;TWIST1;ANK3;INHBA;KLF4;FGF2;VSIR;BMP6;WARS1;VEGFA;BMP2;GPER1;TMEM119;SPRY2;EMILIN1;TLR3;NKX3-1;RBMS3
Negative Regulation Of Axon Extension (GO:0030517)	4	30	0.0277704	0.217859	0	0	3.82068	13.6925	SEMA5A;SEMA3C;SEMA4C;SEMA3E
Prostaglandin Metabolic Process (GO:0006693)	4	30	0.0277704	0.217859	0	0	3.82068	13.6925	AKR1C3;PTGS2;PTGS1;PTGES
U4 snRNA 3'-End Processing (GO:0034475)	2	7	0.0277972	0.217859	0	0	9.91897	35.5379	EXOSC6;EXOSC5
Cellular Response To Leptin Stimulus (GO:0044320)	2	7	0.0277972	0.217859	0	0	9.91897	35.5379	UGCG;NR4A3
Coronary Vasculature Morphogenesis (GO:0060977)	2	7	0.0277972	0.217859	0	0	9.91897	35.5379	TGFBR3;VEGFA
Cyclic Nucleotide Transport (GO:0070729)	2	7	0.0277972	0.217859	0	0	9.91897	35.5379	LRRC8C;LRRC8E
Hyperosmotic Response (GO:0006972)	2	7	0.0277972	0.217859	0	0	9.91897	35.5379	ARHGEF2;TLR3
Negative Regulation Of Keratinocyte Proliferation (GO:0010839)	2	7	0.0277972	0.217859	0	0	9.91897	35.5379	KLF9;SNAI2
Positive Regulation Of Astrocyte Differentiation (GO:0048711)	2	7	0.0277972	0.217859	0	0	9.91897	35.5379	BMP2;CLCF1
Positive Regulation Of Calcium Ion Import (GO:0090280)	2	7	0.0277972	0.217859	0	0	9.91897	35.5379	CXCL12;STC1
Positive Regulation Of Cell Migration By Vascular Endothelial Growth Factor Signaling Pathway (GO:0038089)	2	7	0.0277972	0.217859	0	0	9.91897	35.5379	HSPB1;VEGFA
Positive Regulation Of Vascular Associated Smooth Muscle Cell Migration (GO:1904754)	2	7	0.0277972	0.217859	0	0	9.91897	35.5379	NR4A3;IGFBP5
Positive Regulation Of Vascular Endothelial Growth Factor Signaling Pathway (GO:1900748)	2	7	0.0277972	0.217859	0	0	9.91897	35.5379	CCBE1;VEGFA
Regulation Of Extracellular Matrix Constituent Secretion (GO:0003330)	2	7	0.0277972	0.217859	0	0	9.91897	35.5379	BMP2;TNFRSF1B
Regulation Of Lipoprotein Metabolic Process (GO:0050746)	2	7	0.0277972	0.217859	0	0	9.91897	35.5379	ITGB3;ULK1
Regulation Of Response To Wounding (GO:1903034)	2	7	0.0277972	0.217859	0	0	9.91897	35.5379	STK24;TNFRSF12A
Regulation Of Vascular Wound Healing (GO:0061043)	2	7	0.0277972	0.217859	0	0	9.91897	35.5379	SERPINE1;TNFAIP3
Sulfur Amino Acid Biosynthetic Process (GO:0000097)	2	7	0.0277972	0.217859	0	0	9.91897	35.5379	CTH;CDO1
Tooth Mineralization (GO:0034505)	2	7	0.0277972	0.217859	0	0	9.91897	35.5379	COL1A1;FAM20A
Cellular Response To Oxygen-Containing Compound (GO:1901701)	24	406	0.0279464	0.21849	0	0	1.57202	5.62383	PDGFRA;CXCL8;IGFBP5;SERPINE1;AKR1C3;TNFAIP3;LDOC1;RORA;AGAP3;TNFRSF1B;CXCL3;ESR1;FOXO1;HSP90B1;PYCARD;NR4A3;GNG2;GPER1;SESN2;PDK4;PDE4B;CCL2;SIRPA;CPEB4
Regulation Of MAPK Cascade (GO:0043408)	14	204	0.0285399	0.221562	0	0	1.83805	6.53693	DUSP5;IL11;KSR1;GDF15;INSR;LIF;PDGFA;FGF2;DUSP6;TGFBR3;BMP2;GPER1;PLCE1;AVPI1
Homophilic Cell Adhesion Via Plasma Membrane Adhesion Molecules (GO:0007156)	6	60	0.0285482	0.221562	0	0	2.7625	9.8239	CADM1;PALLD;NEXN;HMCN1;PKD1;PVR
Sterol Metabolic Process (GO:0016125)	6	60	0.0285482	0.221562	0	0	2.7625	9.8239	CYP39A1;FAXDC2;PRKAG2;HMGCR;OSBPL1A;ABCG1
Sphingolipid Metabolic Process (GO:0006665)	8	94	0.0297989	0.230082	0	0	2.31494	8.13303	UGCG;B3GALNT1;SGPL1;CERS6;SPHK1;SGMS2;PLPP3;HACD4
Embryonic Organ Development (GO:0048568)	7	77	0.0298629	0.230082	0	0	2.4874	8.73362	UTP25;TGFB2;CXCL8;HEY1;PDGFA;PKD1;SH2B3
Sphingolipid Biosynthetic Process (GO:0030148)	7	77	0.0298629	0.230082	0	0	2.4874	8.73362	SGPL1;CERS6;ST8SIA1;SPHK1;SGMS2;PLPP3;HACD4
Negative Regulation Of Intrinsic Apoptotic Signaling Pathway (GO:2001243)	6	61	0.0306615	0.231609	0	0	2.71213	9.45109	CXCL12;PLAUR;HSPB1;SNAI2;NME5;ARHGEF2
fatty-acyl-CoA Metabolic Process (GO:0035337)	3	18	0.0308375	0.231609	0	0	4.96331	17.2675	NUDT7;HSD17B4;FAR2
Heart Trabecula Morphogenesis (GO:0061384)	3	18	0.0308375	0.231609	0	0	4.96331	17.2675	TGFBR3;TGFB2;HEY1
Mesenchyme Morphogenesis (GO:0072132)	3	18	0.0308375	0.231609	0	0	4.96331	17.2675	TGFB2;BMP2;HEY1
Positive Regulation Of Neutrophil Chemotaxis (GO:0090023)	3	18	0.0308375	0.231609	0	0	4.96331	17.2675	RIPOR2;CXCL8;DAPK2
Positive Regulation Of Response To Endoplasmic Reticulum Stress (GO:1905898)	3	18	0.0308375	0.231609	0	0	4.96331	17.2675	ERN1;DDIT3;PIK3R1
Regulation Of Adaptive Immune Response (GO:0002819)	3	18	0.0308375	0.231609	0	0	4.96331	17.2675	PYCARD;IRF1;EIF2AK4
Renal Absorption (GO:0070293)	3	18	0.0308375	0.231609	0	0	4.96331	17.2675	CLDN4;GSN;MAGED2
Negative Regulation Of Cell-Matrix Adhesion (GO:0001953)	4	31	0.0309346	0.231609	0	0	3.67898	12.7877	SERPINE1;SEMA3E;ARHGAP6;PHLDB2
Negative Regulation Of Chemotaxis (GO:0050922)	4	31	0.0309346	0.231609	0	0	3.67898	12.7877	SEMA5A;SEMA3C;SEMA4C;SEMA3E
Positive Regulation Of Rho Protein Signal Transduction (GO:0035025)	4	31	0.0309346	0.231609	0	0	3.67898	12.7877	ADGRG1;COL3A1;PRAG1;ARRB1
Regulation Of Extrinsic Apoptotic Signaling Pathway Via Death Domain Receptors (GO:1902041)	4	31	0.0309346	0.231609	0	0	3.67898	12.7877	SERPINE1;TNFAIP3;CFLAR;ICAM1
Positive Regulation Of DNA-binding Transcription Factor Activity (GO:0051091)	16	246	0.0312337	0.2333	0	0	1.73621	6.01813	FZD2;SPHK1;CEBPG;IL1RAP;CFLAR;ESR1;VEGFA;PYCARD;BMP2;IRAK2;DDIT3;ROR1;ARHGEF2;PLPP3;RAB7B;IL18R1
Positive Regulation Of Epithelial Cell Migration (GO:0010634)	8	95	0.0314771	0.234567	0	0	2.28821	7.91376	TGFB2;ANGPT1;ITGB3;PLPP3;FGF2;MAPRE2;RHOB;VEGFA
Negative Regulation Of Cold-Induced Thermogenesis (GO:0120163)	5	46	0.0322097	0.238352	0	0	3.03014	10.41	TLE3;PLCL1;DDIT3;IL18R1;LGR4
Positive Regulation Of Cell-Cell Adhesion (GO:0022409)	5	46	0.0322097	0.238352	0	0	3.03014	10.41	MEGF10;PLAUR;ANK3;PLPP3;FSTL3
Response To Hydrogen Peroxide (GO:0042542)	5	46	0.0322097	0.238352	0	0	3.03014	10.41	STK24;TNFAIP3;SIRPA;MAP3K5;RHOB
Cellular Response To Cytokine Stimulus (GO:0071345)	19	308	0.0324842	0.239826	0	0	1.64221	5.62786	RIPOR2;CEBPA;IL4R;CXCL8;CXCR4;IFIT1;OSMR;EREG;PYCARD;CXCL12;CLCF1;GPER1;IRF1;SIRPA;CCL2;ARHGEF2;CALM1;SH2B3;NKX3-1
Phosphatidylinositol-Mediated Signaling (GO:0048015)	6	62	0.0328745	0.242145	0	0	2.66356	9.09622	PDGFRA;PLCB4;PLCE1;GAB2;PIK3R1;PLCB1
Regulation Of Macroautophagy (GO:0016241)	8	96	0.0332188	0.243554	0	0	2.26209	7.70159	ERN1;USP36;ATP6V1G2;SESN3;SESN2;ULK1;ATP6V0E2;ATP6V0D2
Regulation Of Protein Metabolic Process (GO:0051246)	8	96	0.0332188	0.243554	0	0	2.26209	7.70159	RBM3;EDNRB;UHRF1;ODC1;PLAUR;INHBA;KLF4;LDLR
Positive Regulation Of Catabolic Process (GO:0009896)	7	79	0.0337184	0.244029	0	0	2.41806	8.19651	FBXW7;SMURF1;TIPARP;TNFAIP3;VSIR;VGLL4;FOXO1
Cellular Nitrogen Compound Biosynthetic Process (GO:0044271)	3	32	0.0343022	0.244029	0	0	3.5474	11.9638	NQO1;GCH1;CPS1;SPHK1
Mesenchymal Cell Migration (GO:0090497)	3	32	0.0343022	0.244029	0	0	3.5474	11.9638	SEMA5A;SEMA3C;SEMA4C;SEMA3E
Respiratory System Development (GO:0060541)	4	32	0.0343022	0.244029	0	0	3.5474	11.9638	CEBPA;CHD7;LOXL3;VEGFA
Positive Regulation Of Epithelial To Mesenchymal Transition (GO:0010718)	5	47	0.0349342	0.244029	0	0	2.95784	9.92145	COL1A1;TIAM1;TGFB2;BMP2;TWIST1
Regulation Of Cellular Catabolic Process (GO:0031329)	6	53	0.0351886	0.244029	0	0	2.6167	8.75818	DAPK2;DDIT3;HSPB1;TRIB3;NUPR1;DEPP1
Atrioventricular Valve Morphogenesis (GO:0003181)	3	19	0.0355892	0.244029	0	0	4.65286	15.5206	TGFB2;BMP2;HEY1
Cellular Response To Catecholamine Stimulus (GO:0071870)	3	19	0.0355892	0.244029	0	0	4.65286	15.5206	GNG2;NR4A3;PDE4B
Dopamine Metabolic Process (GO:0042417)	3	19	0.0355892	0.244029	0	0	4.65286	15.5206	TGFB2;GCH1;SNCAIP
Establishment Of Skin Barrier (GO:0061436)	3	19	0.0355892	0.244029	0	0	4.65286	15.5206	UGCG;CLDN4;TMEM79
Interleukin-1-Mediated Signaling Pathway (GO:0070498)	3	19	0.0355892	0.244029	0	0	4.65286	15.5206	IRAK2;IL1RAP;PLCB1
Positive Regulation Of Axon Extension (GO:0045773)	3	19	0.0355892	0.244029	0	0	4.65286	15.5206	SEMA5A;NTN1;VEGFA
Regulation Of Acute Inflammatory Response (GO:0002673)	3	19	0.0355892	0.244029	0	0	4.65286	15.5206	C2CD4A;OSMR;PTGES
Regulation Of Insulin-Like Growth Factor Receptor Signaling Pathway (GO:0043567)	3	19	0.0355892	0.244029	0	0	4.65286	15.5206	IGFBP1;IGFBP5;NKX3-1
Regulation Of Vascular Endothelial Growth Factor Signaling Pathway (GO:1900746)	3	19	0.0355892	0.244029	0	0	4.65286	15.5206	CCBE1;SPRY2;VEGFA
Collagen-Activated Signaling Pathway (GO:0038065)	2	8	0.0361212	0.244029	0	0	8.26538	27.4483	UBASH3B;ITGA2
Constitutive Heterochromatin Formation (GO:0140719)	2	8	0.0361212	0.244029	0	0	8.26538	27.4483	HELLS;CENPV
Cyclooxygenase Pathway (GO:0019371)	2	8	0.0361212	0.244029	0	0	8.26538	27.4483	PTGS2;PTGS1
Hyaluronan Catabolic Process (GO:0030214)	2	8	0.0361212	0.244029	0	0	8.26538	27.4483	CEMIP2;FGF2
Leptin-Mediated Signaling Pathway (GO:0033210)	2	8	0.0361212	0.244029	0	0	8.26538	27.4483	UGCG;MKKS
Membrane Lipid Catabolic Process (GO:0046466)	2	8	0.0361212	0.244029	0	0	8.26538	27.4483	SGPL1;FUCA1
Mesodermal Cell Differentiation (GO:0048333)	2	8	0.0361212	0.244029	0	0	8.26538	27.4483	ITGA2;ITGB3
Nucleoside Diphosphate Metabolic Process (GO:0009132)	2	8	0.0361212	0.244029	0	0	8.26538	27.4483	RRM2;ENTPD6
Positive Regulation Of Adaptive Immune Response (GO:0002821)	2	8	0.0361212	0.244029	0	0	8.26538	27.4483	PYCARD;EIF2AK4
Positive Regulation Of Extracellular Matrix Assembly (GO:1901203)	2	8	0.0361212	0.244029	0	0	8.26538	27.4483	EMILIN1;PHLDB2
Positive Regulation Of Fatty Acid Beta-Oxidation (GO:0032000)	2	8	0.0361212	0.244029	0	0	8.26538	27.4483	TWIST1;IRS2
Positive Regulation Of Protein Kinase C Signaling (GO:0090037)	2	8	0.0361212	0.244029	0	0	8.26538	27.4483	MC1R;VEGFA
Protein Hexamerization (GO:0034214)	2	8	0.0361212	0.244029	0	0	8.26538	27.4483	TWNK;LRRC8C
Regulation Of CD8-positive, Alpha-Beta T Cell Proliferation (GO:2000564)	2	8	0.0361212	0.244029	0	0	8.26538	27.4483	IRF1;VSIR
Regulation Of RNA Biosynthetic Process (GO:2001141)	2	8	0.0361212	0.244029	0	0	8.26538	27.4483	CXCL8;TNFRSF1B
Regulation Of Epidermis Development (GO:0045682)	2	8	0.0361212	0.244029	0	0	8.26538	27.4483	MAFF;TMEM79
Regulation Of Fertilization (GO:0080154)	2	8	0.0361212	0.244029	0	0	8.26538	27.4483	LHFPL2;PLCB1
Regulation Of Macrophage Migration (GO:1905521)	2	8	0.0361212	0.244029	0	0	8.26538	27.4483	MTUS1;EMILIN1
Regulation Of Vesicle Fusion (GO:0031338)	2	8	0.0361212	0.244029	0	0	8.26538	27.4483	C2CD5;SPHK1
Selenocysteine Incorporation (GO:0001514)	2	8	0.0361212	0.244029	0	0	8.26538	27.4483	SARS1;DIO2
Skin Morphogenesis (GO:0043589)	2	8	0.0361212	0.244029	0	0	8.26538	27.4483	COL1A1;COL1A2
Translational Readthrough (GO:0006451)	2	8	0.0361212	0.244029	0	0	8.26538	27.4483	SARS1;DIO2
Cell-Cell Adhesion Via Plasma-Membrane Adhesion Molecules (GO:0098742)	12	172	0.0364641	0.245824	0	0	1.86892	6.1888	PTPRD;CLDN4;TGFB2;VCAM1;CADM1;PALLD;CDH11;NEXN;HMCN1;PVR;PKD1;ICAM1
Positive Regulation Of Cold-Induced Thermogenesis (GO:0120162)	8	98	0.0368963	0.248212	0	0	2.21159	7.29745	IL4R;THRA;FABP5;GRB10;DIO2;CXCR4;G0S2;VEGFA
Lung Development (GO:0030324)	4	33	0.0378743	0.253718	0	0	3.4249	11.2114	CEBPA;LOXL3;PKD1;VEGFA
Negative Regulation Of Blood Vessel Endothelial Cell Migration (GO:0043537)	4	33	0.0378743	0.253718	0	0	3.4249	11.2114	TBXA2R;MEOX2;KLF4;FGF2
Regulation Of Cell Differentiation (GO:0045595)	13	193	0.0386136	0.258057	0	0	1.80017	5.85802	MEGF10;BDNF;LIF;KLF4;TENT5C;RUNX2;PTHLH;TIAM1;HEY1;SMOC1;SNAI2;SINHCAF;PHLDB2
Cellular Response To Oxidative Stress (GO:0034599)	9	117	0.0386842	0.258057	0	0	2.07411	6.74568	PDGFRA;NQO1;PARP1;SESN2;LONP1;PYCR2;AGAP3;FOXO1;ETV5
Positive Regulation Of Cellular Biosynthetic Process (GO:0031328)	12	184	0.0392945	0.26158	0	0	1.84565	5.97377	RBM3;KAT2B;CXCL8;HGF;INSR;AGO2;IRS2;PTGS2;KLF4;FGF2;LDLR;FOXO1
Regulation Of Tyrosine Phosphorylation Of STAT Protein (GO:0042509)	6	65	0.0401246	0.265891	0	0	2.52773	8.1286	CNOT7;TSLP;CLCF1;LIF;SH2B3;VEGFA
Mitochondrial RNA Metabolic Process (GO:0000959)	3	20	0.0406942	0.265891	0	0	4.37893	14.0199	TWNK;SLC25A33;TBRG4
Positive Regulation Of Phospholipase Activity (GO:0010518)	3	20	0.0406942	0.265891	0	0	4.37893	14.0199	PDGFRA;ESR1;FGF2
Pulmonary Valve Development (GO:0003177)	3	20	0.0406942	0.265891	0	0	4.37893	14.0199	TGFB2;HEY1;TNFRSF1B
Regulation Of Calcium Ion Import (GO:0090279)	3	20	0.0406942	0.265891	0	0	4.37893	14.0199	CXCL12;STC1;CCL2
Regulation Of Cardiac Muscle Cell Proliferation (GO:0060043)	3	20	0.0406942	0.265891	0	0	4.37893	14.0199	TGFBR3;FGF2;VGLL4
Regulation Of Smooth Muscle Contraction (GO:0006940)	3	20	0.0406942	0.265891	0	0	4.37893	14.0199	SPHK1;PLCE1;ATP2B1
Regulation Of Toll-Like Receptor Signaling Pathway (GO:0034121)	3	20	0.0406942	0.265891	0	0	4.37893	14.0199	IRF1;LGR4;TLR3
Response To Ketone (GO:1901654)	3	20	0.0406942	0.265891	0	0	4.37893	14.0199	TGFBR3;TGFB2;NKX3-1
Negative Regulation Of Cysteine-Type Endopeptidase Activity Involved In Apoptotic Process (GO:0043154)	5	49	0.0407991	0.26603	0	0	2.8231	9.03136	HGF;PLAUR;DHCR24;KLF4;VEGFA
Cellular Response To Glucose Stimulus (GO:0071333)	4	34	0.0416515	0.268289	0	0	3.31056	10.5224	ERN1;PTPRN2;GPER1;PCK2
Cellular Response To Hydrogen Peroxide (GO:0070301)	4	34	0.0416515	0.268289	0	0	3.31056	10.5224	TNFAIP3;SIRPA;MAP3K5;RHOB
Negative Regulation Of Ras Protein Signal Transduction (GO:0046580)	4	34	0.0416515	0.268289	0	0	3.31056	10.5224	RIPOR2;TGFB2;HEG1;SPRY2
Positive Regulation Of Neuron Death (GO:1901216)	4	34	0.0416515	0.268289	0	0	3.31056	10.5224	TGFB2;DDIT3;NUPR1;MAP3K5
Regulation Of Interleukin-17 Production (GO:0032660)	4	34	0.0416515	0.268289	0	0	3.31056	10.5224	SLC7A5;SPHK1;DDIT3;VSIR
Regulation Of Metal Ion Transport (GO:0010959)	4	34	0.0416515	0.268289	0	0	3.31056	10.5224	PER1;SRI;ANK3;CAMK2G
Regulation Of Epithelial To Mesenchymal Transition (GO:0010717)	7	83	0.0423897	0.271944	0	0	2.29031	7.23933	COL1A1;TIAM1;TGFB2;BMP2;TWIST1;SPRY2;PHLDB2
Vascular Transport (GO:0010232)	7	83	0.0423897	0.271944	0	0	2.29031	7.23933	SLC7A5;SLC38A1;SLC44A1;SLC7A8;INSR;SLC1A4;SLC7A1
Positive Regulation Of Developmental Growth (GO:0048639)	5	50	0.0439416	0.276459	0	0	2.76022	8.62539	BDNF;SMURF1;INSR;PLCB1;NTN1
Regulation Of Interferon-Beta Production (GO:0032648)	5	50	0.0439416	0.276459	0	0	2.76022	8.62539	PYCARD;IRF1;SIRPA;TLR3;RELB
B Cell Homeostasis (GO:0001782)	2	9	0.0452657	0.276459	0	0	7.08424	21.9272	DOCK10;TNFAIP3
Amino Sugar Metabolic Process (GO:0006040)	2	9	0.0452657	0.276459	0	0	7.08424	21.9272	EXTL2;ST3GAL1
Aspartate Transmembrane Transport (GO:0015810)	2	9	0.0452657	0.276459	0	0	7.08424	21.9272	SLC25A12;LRRC8E
Axon Regeneration (GO:0031103)	2	9	0.0452657	0.276459	0	0	7.08424	21.9272	DHFR;GAP43
Biomineral Tissue Development (GO:0031214)	2	9	0.0452657	0.276459	0	0	7.08424	21.9272	COL1A1;FAM20A
Homocysteine Metabolic Process (GO:0050667)	2	9	0.0452657	0.276459	0	0	7.08424	21.9272	CPS1;CTH
Intestinal Cholesterol Absorption (GO:0030299)	2	9	0.0452657	0.276459	0	0	7.08424	21.9272	NPC1;LDLR
Negative Regulation Of Cell Adhesion Mediated By Integrin (GO:0033629)	2	9	0.0452657	0.276459	0	0	7.08424	21.9272	SERPINE1;SNAI2
Negative Regulation Of Extracellular Matrix Organization (GO:1903054)	2	9	0.0452657	0.276459	0	0	7.08424	21.9272	EMILIN1;TNFRSF1B
Negative Regulation Of Hormone Secretion (GO:0046888)	2	9	0.0452657	0.276459	0	0	7.08424	21.9272	IL11;LIF
Negative Regulation Of Necroptotic Process (GO:0060546)	2	9	0.0452657	0.276459	0	0	7.08424	21.9272	PELI1;ARHGEF2
Negative Regulation Of Toll-Like Receptor 4 Signaling Pathway (GO:0034144)	2	9	0.0452657	0.276459	0	0	7.08424	21.9272	TNFAIP3;RAB7B
Nuclear mRNA Surveillance (GO:0071028)	2	9	0.0452657	0.276459	0	0	7.08424	21.9272	EXOSC6;EXOSC5
Positive Regulation Of Cardiocyte Differentiation (GO:1905209)	2	9	0.0452657	0.276459	0	0	7.08424	21.9272	TGFB2;GPER1
Positive Regulation Of Smooth Muscle Contraction (GO:0045987)	2	9	0.0452657	0.276459	0	0	7.08424	21.9272	GPER1;SPHK1
Positive Regulation Of Vascular Endothelial Growth Factor Receptor Signaling Pathway (GO:0030949)	2	9	0.0452657	0.276459	0	0	7.08424	21.9272	ITGB3;GRB10
Protein O-linked Glycosylation Via Serine (GO:0018242)	2	9	0.0452657	0.276459	0	0	7.08424	21.9272	POGLUT2;POGLUT3
Purine Nucleobase Metabolic Process (GO:0006144)	2	9	0.0452657	0.276459	0	0	7.08424	21.9272	SHMT2;DPYD
Quinone Metabolic Process (GO:1901661)	2	9	0.0452657	0.276459	0	0	7.08424	21.9272	NQO1;AIFM2
Regulation Of CD4-positive, Alpha-Beta T Cell Proliferation (GO:2000561)	2	9	0.0452657	0.276459	0	0	7.08424	21.9272	CD55;VSIR
Regulation Of Complement-Dependent Cytotoxicity (GO:1903659)	2	9	0.0452657	0.276459	0	0	7.08424	21.9272	IL11;TGFB2
Regulation Of Endoplasmic Reticulum Unfolded Protein Response (GO:1900101)	2	9	0.0452657	0.276459	0	0	7.08424	21.9272	ERN1;PIK3R1
Response To Type I Interferon (GO:0034340)	2	9	0.0452657	0.276459	0	0	7.08424	21.9272	SHMT2;IFIT1
Extrinsic Apoptotic Signaling Pathway (GO:0097191)	6	67	0.0454781	0.276584	0	0	2.4446	7.5551	TGFB2;G0S2;INHBA;TNFRSF1B;BID;TLR3
Endoderm Formation (GO:0001706)	4	35	0.0456338	0.276584	0	0	3.20361	9.88987	DUSP5;MMP14;COL8A1;INHBA
Liver Development (GO:0001889)	4	35	0.0456338	0.276584	0	0	3.20361	9.88987	TGFBR3;CEBPA;CEBPG;PCK2
Regulation Of Cardiac Muscle Contraction (GO:0055117)	4	35	0.0456338	0.276584	0	0	3.20361	9.88987	PDE4B;STC1;SRI;CALM1
Endocardial Cushion Morphogenesis (GO:0003203)	3	21	0.0461466	0.277577	0	0	4.13544	12.7203	TGFB2;BMP2;HEY1
Macrophage Differentiation (GO:0030225)	3	21	0.0461466	0.277577	0	0	4.13544	12.7203	PARP1;LIF;VEGFA
Positive Regulation Of Granulocyte Chemotaxis (GO:0071624)	3	21	0.0461466	0.277577	0	0	4.13544	12.7203	RIPOR2;CXCL8;DAPK2
Skin Epidermis Development (GO:0098773)	3	21	0.0461466	0.277577	0	0	4.13544	12.7203	UGCG;CLDN4;TMEM79
Regulation Of Kinase Activity (GO:0043549)	7	85	0.04722	0.282463	0	0	2.23135	6.81218	PDGFRA;RBL1;INSR;PLCE1;IRS2;ROR1;LDB2
Positive Regulation Of Ras Protein Signal Transduction (GO:0046579)	5	51	0.0472252	0.282463	0	0	2.70007	8.24286	ADGRG1;COL3A1;PRAG1;ARRB1;MAPRE2
Regulation Of Stress-Activated MAPK Cascade (GO:0032872)	5	51	0.0472252	0.282463	0	0	2.70007	8.24286	TGFBR3;PER1;TGFB2;SEMA4C;FOXO1
Negative Regulation Of Angiogenesis (GO:0016525)	7	86	0.0497614	0.294665	0	0	2.20299	6.61011	SARS1;TGFB2;SERPINE1;SPRY2;EMILIN1;SEMA3E;KLF4
Negative Regulation Of Sequestering Of Calcium Ion (GO:0051283)	4	36	0.0498208	0.294665	0	0	3.10333	9.30789	PLCB4;PLCE1;PLCB1;FGF2
Neural Crest Cell Migration (GO:0001755)	4	36	0.0498208	0.294665	0	0	3.10333	9.30789	SEMA5A;SEMA3C;SEMA4C;SEMA3E
Positive Regulation Of Phospholipase C Activity (GO:0010863)	4	36	0.0498208	0.294665	0	0	3.10333	9.30789	PDGFRA;ARHGAP6;FGF2;ESR1
Regulation Of Peptidyl-Threonine Phosphorylation (GO:0010799)	4	36	0.0498208	0.294665	0	0	3.10333	9.30789	SPHK1;PRKAG2;SPRY2;CALM1
Regulation Of Receptor Internalization (GO:0002090)	4	36	0.0498208	0.294665	0	0	3.10333	9.30789	ANGPT1;INSR;ARRB1;VEGFA
Cartilage Development (GO:0051216)	5	52	0.0506503	0.298462	0	0	2.64249	7.88204	BMP2;CCN3;FGF2;PKD1;GDF5
Negative Regulation Of Response To Stimulus (GO:0048585)	5	52	0.0506503	0.298462	0	0	2.64249	7.88204	COL3A1;UBASH3B;PIM3;KLF4;SH2B3
Protein Autophosphorylation (GO:0046777)	11	162	0.0516182	0.303251	0	0	1.81377	5.37581	ERN1;PDGFRA;EEF2K;STK24;DAPK2;INSR;MKNK2;PIM3;ULK1;SIK2;EIF2AK4
Negative Regulation Of Cell Communication (GO:0010648)	3	22	0.0519395	0.303251	0	0	3.91758	11.5869	IL11;UBASH3B;LIF
Positive Regulation Of Phosphatase Activity (GO:0010922)	3	22	0.0519395	0.303251	0	0	3.91758	11.5869	PPP1R15A;BMP2;CALM1
Positive Regulation Of Protein Autophosphorylation (GO:0031954)	3	22	0.0519395	0.303251	0	0	3.91758	11.5869	PDGFA;CALM1;VEGFA
Regulation Of Vascular Endothelial Growth Factor Receptor Signaling Pathway (GO:0030947)	3	22	0.0519395	0.303251	0	0	3.91758	11.5869	ITGB3;GRB10;EMILIN1
Positive Regulation Of Defense Response (GO:0031349)	9	124	0.0526137	0.305751	0	0	1.94715	5.73392	PYCARD;CEBPA;TSLP;SERPINE1;CCN4;EMILIN1;NPAS2;TLR3;EREG
Protein Phosphorylation (GO:0006468)	27	500	0.053855	0.305751	0	0	1.42706	4.1691	NIM1K;PRAG1;PRKAG2;PKD1;EEF2K;CHEK1;MKNK2;PDK4;CCL2;PIM3;MAP3K5;PDGFRA;TGFB2;DAPK2;INSR;EIF2AK4;DCLK1;ERN1;TGFBR3;BMP2;STK24;SIK3;ULK1;SIK2;FAM20A;TRIB2;TLR3
Negative Regulation Of Smooth Muscle Cell Proliferation (GO:0048662)	4	37	0.0542117	0.305751	0	0	3.00913	8.7712	BMP2;IGFBP5;GPER1;TNFAIP3
Regulation Of p38MAPK Cascade (GO:1900744)	4	37	0.0542117	0.305751	0	0	3.00913	8.7712	PER1;BMP2;SPHK1;VEGFA
Gonad Development (GO:0008406)	5	53	0.0542173	0.305751	0	0	2.5873	7.54135	MKKS;TGFB2;AKR1C3;INHBA;NR2F2
Negative Regulation Of Metabolic Process (GO:0009892)	5	53	0.0542173	0.305751	0	0	2.5873	7.54135	TLE3;DDIT3;PLCL1;IL18R1;LGR4
Protein K48-linked Ubiquitination (GO:0070936)	6	70	0.0543048	0.305751	0	0	2.32964	6.78659	KBTBD6;TTC3;PELI1;TNFAIP3;SKP2;KBTBD7
Ras Protein Signal Transduction (GO:0007265)	10	144	0.0544712	0.305751	0	0	1.8573	5.40491	TIAM1;ADGRG1;COL1A2;RAP2B;KSR1;PLCE1;FGF2;ARHGAP6;NTN1;RHOB
Negative Regulation Of Neuron Death (GO:1901215)	7	88	0.0550997	0.305751	0	0	2.14837	6.2273	UNC5B;BDNF;CLCF1;CCL2;SEMA3E;TNFRSF1B;CPEB4
Notch Signaling Involved In Heart Development (GO:0061314)	2	10	0.0551543	0.305751	0	0	6.19839	17.9606	HEY1;SNAI2
Angiogenesis Involved In Wound Healing (GO:0060055)	2	10	0.0551543	0.305751	0	0	6.19839	17.9606	ITGB3;VEGFA
Cellular Response To Interleukin-12 (GO:0071349)	2	10	0.0551543	0.305751	0	0	6.19839	17.9606	SIRPA;PLCB1
Cellular Response To Leucine (GO:0071233)	2	10	0.0551543	0.305751	0	0	6.19839	17.9606	SESN3;SESN2
Diol Metabolic Process (GO:0034311)	2	10	0.0551543	0.305751	0	0	6.19839	17.9606	SPHK1;PLPP3
Establishment Of Endothelial Intestinal Barrier (GO:0090557)	2	10	0.0551543	0.305751	0	0	6.19839	17.9606	RAP2B;TJP2
Insulin-Like Growth Factor Receptor Signaling Pathway (GO:0048009)	2	10	0.0551543	0.305751	0	0	6.19839	17.9606	PIK3R1;PLCB1
Negative Regulation Of Activin Receptor Signaling Pathway (GO:0032926)	2	10	0.0551543	0.305751	0	0	6.19839	17.9606	FST;FSTL3
Negative Regulation Of Response To Cytokine Stimulus (GO:0060761)	2	10	0.0551543	0.305751	0	0	6.19839	17.9606	KLF4;SH2B3
Nuclear RNA Surveillance (GO:0071027)	2	10	0.0551543	0.305751	0	0	6.19839	17.9606	EXOSC6;EXOSC5
Nuclear-Transcribed mRNA Catabolic Process, Exonucleolytic, 3'-5' (GO:0034427)	2	10	0.0551543	0.305751	0	0	6.19839	17.9606	EXOSC6;EXOSC5
Protein Oxidation (GO:0018158)	2	10	0.0551543	0.305751	0	0	6.19839	17.9606	LOXL3;LOXL1
Regulation Of Cysteine-Type Endopeptidase Activity Involved In Apoptotic Signaling Pathway (GO:2001267)	2	10	0.0551543	0.305751	0	0	6.19839	17.9606	GSN;PLAUR
Regulation Of Peroxisome Proliferator Activated Receptor Signaling Pathway (GO:0035358)	2	10	0.0551543	0.305751	0	0	6.19839	17.9606	BMP2;TWIST1
Regulation Of Toll-Like Receptor 2 Signaling Pathway (GO:0034135)	2	10	0.0551543	0.305751	0	0	6.19839	17.9606	TLR1;TNFAIP3
Response To Corticosteroid (GO:0031960)	2	10	0.0551543	0.305751	0	0	6.19839	17.9606	GOT1;AKR1C3
Response To Leucine (GO:0043201)	2	10	0.0551543	0.305751	0	0	6.19839	17.9606	SESN3;SESN2
Response To Prostaglandin E (GO:0034695)	2	10	0.0551543	0.305751	0	0	6.19839	17.9606	TGFBR3;GNG2
Steroid Hormone Mediated Signaling Pathway (GO:0043401)	2	10	0.0551543	0.305751	0	0	6.19839	17.9606	GPER1;ESR1
tRNA Threonylcarbamoyladenosine Metabolic Process (GO:0070525)	2	10	0.0551543	0.305751	0	0	6.19839	17.9606	YRDC;OSGEPL1
Myeloid Leukocyte Differentiation (GO:0002573)	6	71	0.0574616	0.316374	0	0	2.29368	6.55223	CEBPA;BMP2;PARP1;LIF;GAB2;VEGFA
Endocardial Cushion Development (GO:0003197)	3	32	0.0580649	0.316374	0	0	3.72151	10.5921	TGFB2;BMP2;HEY1
Hepaticobiliary System Development (GO:0061008)	3	32	0.0580649	0.316374	0	0	3.72151	10.5921	TGFBR3;CEBPA;CEBPG
Positive Regulation Of Cell-Substrate Junction Organization (GO:0150117)	3	32	0.0580649	0.316374	0	0	3.72151	10.5921	PIK3R1;MAPRE2;VEGFA
Positive Regulation Of Epithelial Cell Apoptotic Process (GO:1904037)	3	32	0.0580649	0.316374	0	0	3.72151	10.5921	GSN;GPER1;CCL2
Positive Regulation Of Morphogenesis Of An Epithelium (GO:1905332)	3	32	0.0580649	0.316374	0	0	3.72151	10.5921	LIF;FGF2;VEGFA
Positive Regulation Of Neutrophil Migration (GO:1902624)	3	32	0.0580649	0.316374	0	0	3.72151	10.5921	RIPOR2;CXCL8;DAPK2
Positive Regulation Of Protein Targeting To Membrane (GO:0090314)	3	32	0.0580649	0.316374	0	0	3.72151	10.5921	C2CD5;TCAF1;ANK3
Regulation Of T Cell Migration (GO:2000404)	3	32	0.0580649	0.316374	0	0	3.72151	10.5921	PYCARD;RIPOR2;CXCL12
Response To BMP (GO:0071772)	3	32	0.0580649	0.316374	0	0	3.72151	10.5921	BMP2;BMP6;RUNX2
Negative Regulation Of Response To External Stimulus (GO:0032102)	10	146	0.0587275	0.318769	0	0	1.8298	5.1872	PARP1;GPER1;SERPINE1;SIRPA;TNFAIP3;RORA;CCN3;METRNL;KLF4;FGF2
Positive Regulation Of Axonogenesis (GO:0050772)	4	38	0.0588049	0.318769	0	0	2.92048	8.27526	TIAM1;BDNF;NTN1;PLXNA4
Positive Regulation Of Bone Mineralization (GO:0030501)	4	38	0.0588049	0.318769	0	0	2.92048	8.27526	BMP2;TMEM119;ATP2B1;BMP6
Response To Tumor Necrosis Factor (GO:0034612)	8	108	0.0593564	0.321211	0	0	1.98939	5.61842	PYCARD;CXCL8;GCH1;GPER1;SPHK1;CCL2;ARHGEF2;NKX3-1
Cellular Response To Hypoxia (GO:0071456)	6	72	0.0607261	0.325852	0	0	2.25881	6.3278	TWIST1;RORA;PTGS2;SCN2A;NKX3-1;VEGFA
Cholesterol Homeostasis (GO:0042632)	6	72	0.0607261	0.325852	0	0	2.25881	6.3278	CYP39A1;ACSM3;NPC1;RORA;LDLR;ABCG1
Negative Regulation Of Cell Adhesion (GO:0007162)	6	72	0.0607261	0.325852	0	0	2.25881	6.3278	SEMA5A;RIPOR2;ANGPT1;SERPINE1;SNAI2;PLXNA4
Regulation Of Cellular Localization (GO:0060341)	6	72	0.0607261	0.325852	0	0	2.25881	6.3278	RABGAP1L;GSN;PARP1;FBXW7;ITGB3;NKX3-1
Transforming Growth Factor Beta Receptor Signaling Pathway (GO:0007179)	6	72	0.0607261	0.325852	0	0	2.25881	6.3278	TGFBR3;TGFB2;COL3A1;COL1A2;GDF15;GDF5
Positive Regulation Of Cysteine-Type Endopeptidase Activity Involved In Apoptotic Process (GO:0043280)	8	109	0.0619892	0.33207	0	0	1.96959	5.47702	PYCARD;GSN;GPER1;TNFSF10;BID;UACA;MAP3K5;NKX3-1
Positive Regulation Of Intrinsic Apoptotic Signaling Pathway (GO:2001244)	4	39	0.0635987	0.333772	0	0	2.83689	7.81609	DDIT3;NUPR1;BID;NKX3-1
Regulation Of Nitric Oxide Biosynthetic Process (GO:0045428)	4	39	0.0635987	0.333772	0	0	2.83689	7.81609	INSR;SIRPA;PTGS2;KLF4
Release Of Sequestered Calcium Ion Into Cytosol (GO:0051209)	4	39	0.0635987	0.333772	0	0	2.83689	7.81609	PLCB4;PLCE1;PLCB1;FGF2
Cellular Response To Reactive Oxygen Species (GO:0034614)	6	73	0.0640985	0.333772	0	0	2.22498	6.11278	PDGFRA;TNFAIP3;SIRPA;AGAP3;MAP3K5;RHOB
Positive Regulation Of Secretion By Cell (GO:1903532)	6	73	0.0640985	0.333772	0	0	2.22498	6.11278	CADPS2;TGFB2;BMP2;GPER1;STXBP5;BMP6
Sterol Homeostasis (GO:0055092)	6	73	0.0640985	0.333772	0	0	2.22498	6.11278	CYP39A1;ACSM3;NPC1;RORA;LDLR;ABCG1
Positive Regulation Of p38MAPK Cascade (GO:1900745)	3	24	0.0645136	0.333772	0	0	3.54411	9.71398	BMP2;SPHK1;VEGFA
Positive Regulation Of Peptidyl-Threonine Phosphorylation (GO:0010800)	3	24	0.0645136	0.333772	0	0	3.54411	9.71398	SPHK1;PRKAG2;CALM1
Positive Regulation Of Vascular Endothelial Growth Factor Production (GO:0010575)	3	24	0.0645136	0.333772	0	0	3.54411	9.71398	CCBE1;RORA;PTGS2
Secondary Alcohol Biosynthetic Process (GO:1902653)	3	24	0.0645136	0.333772	0	0	3.54411	9.71398	HMGCS1;DHCR24;HMGCR
Regulation Of JNK Cascade (GO:0046328)	8	110	0.064694	0.333772	0	0	1.95018	5.33975	PYCARD;TGFBR3;PER1;TNFRSF19;SIRPA;PLCB1;TLR3;MAP3K5
Defense Response To Virus (GO:0051607)	12	189	0.0655302	0.333772	0	0	1.68791	4.59998	PYCARD;ISG20;AGBL5;EXOSC5;CNOT7;IRF1;DDIT4;IFIT1;SKP2;SAMHD1;SERINC5;TLR3
Catecholamine Biosynthetic Process (GO:0042423)	2	11	0.0657158	0.333772	0	0	5.50939	14.9989	TGFB2;GCH1
Digestive System Development (GO:0055123)	2	11	0.0657158	0.333772	0	0	5.50939	14.9989	CLMP;PKD1
Glycerol Metabolic Process (GO:0006071)	2	11	0.0657158	0.333772	0	0	5.50939	14.9989	COQ3;GOT1
Intestinal Absorption (GO:0050892)	2	11	0.0657158	0.333772	0	0	5.50939	14.9989	UGCG;TJP2
Intrinsic Apoptotic Signaling Pathway In Response To Oxidative Stress (GO:0008631)	2	11	0.0657158	0.333772	0	0	5.50939	14.9989	STK24;MAP3K5
Macrophage Chemotaxis (GO:0048246)	2	11	0.0657158	0.333772	0	0	5.50939	14.9989	EDNRB;CCL2
Negative Regulation Of Heart Contraction (GO:0045822)	2	11	0.0657158	0.333772	0	0	5.50939	14.9989	RNLS;SRI
Negative Regulation Of Nitrogen Compound Metabolic Process (GO:0051172)	2	11	0.0657158	0.333772	0	0	5.50939	14.9989	EDNRB;LDLR
Polyamine Metabolic Process (GO:0006595)	2	11	0.0657158	0.333772	0	0	5.50939	14.9989	SMOX;ODC1
Positive Regulation Of Coagulation (GO:0050820)	2	11	0.0657158	0.333772	0	0	5.50939	14.9989	SERPINE1;EMILIN1
Positive Regulation Of Endoplasmic Reticulum Unfolded Protein Response (GO:1900103)	2	11	0.0657158	0.333772	0	0	5.50939	14.9989	ERN1;PIK3R1
Positive Regulation Of Hemostasis (GO:1900048)	2	11	0.0657158	0.333772	0	0	5.50939	14.9989	SERPINE1;EMILIN1
Positive Regulation Of Myelination (GO:0031643)	2	11	0.0657158	0.333772	0	0	5.50939	14.9989	EGR2;TNFRSF1B
Regulation Of Astrocyte Differentiation (GO:0048710)	2	11	0.0657158	0.333772	0	0	5.50939	14.9989	BMP2;CLCF1
Regulation Of Fatty Acid Metabolic Process (GO:0019217)	2	11	0.0657158	0.333772	0	0	5.50939	14.9989	PDK4;PRKAG2
Regulation Of Lipid Kinase Activity (GO:0043550)	2	11	0.0657158	0.333772	0	0	5.50939	14.9989	RBL1;PIK3R1
Response To X-ray (GO:0010165)	2	11	0.0657158	0.333772	0	0	5.50939	14.9989	IKBIP;NUCKS1
Smooth Muscle Cell Differentiation (GO:0051145)	2	11	0.0657158	0.333772	0	0	5.50939	14.9989	EDNRB;HEY1
sno(s)RNA 3'-End Processing (GO:0031126)	2	11	0.0657158	0.333772	0	0	5.50939	14.9989	EXOSC6;EXOSC5
Sphingoid Metabolic Process (GO:0046519)	2	11	0.0657158	0.333772	0	0	5.50939	14.9989	SPHK1;PLPP3
Cellular Response To Peptide (GO:1901653)	5	56	0.0657685	0.333772	0	0	2.43473	6.62638	VCAM1;GPER1;LDOC1;ARHGEF2;ICAM1
Negative Regulation Of Inflammatory Response (GO:0050728)	8	111	0.067471	0.341324	0	0	1.93114	5.20647	GPER1;SIRPA;TNFAIP3;RORA;CCN3;METRNL;TNFRSF1B;KLF4
Negative Regulation Of Transmembrane Receptor Protein Serine/Threonine Kinase Signaling Pathway (GO:0090101)	8	111	0.067471	0.341324	0	0	1.93114	5.20647	BMP2;SMURF1;FST;SPRY2;CCN3;EMILIN1;SINHCAF;FSTL3
Negative Regulation Of Neuron Apoptotic Process (GO:0043524)	6	74	0.0675788	0.341327	0	0	2.19215	5.90666	UNC5B;BDNF;CLCF1;CCL2;SEMA3E;CPEB4
Positive Regulation Of Monoatomic Ion Transport (GO:0043270)	4	40	0.0685909	0.344797	0	0	2.75794	7.39017	CNKSR3;ANK3;ATP2B1;MYLK
Regulation Of Microtubule Cytoskeleton Organization (GO:0070507)	4	40	0.0685909	0.344797	0	0	2.75794	7.39017	EFNA5;MAPRE2;PHLDB2;SKA2
Regulation Of Small Molecule Metabolic Process (GO:0062012)	4	40	0.0685909	0.344797	0	0	2.75794	7.39017	PDK4;PRKAG2;RORA;ABCG1
Regulation Of I-kappaB kinase/NF-kappaB Signaling (GO:0043122)	14	232	0.0693719	0.348173	0	0	1.59961	4.2682	PARP1;TNFRSF19;HSPB1;TNFAIP3;RORA;CFLAR;ESR1;PYCARD;PER1;TNFSF10;PELI1;ROR1;S100A4;TRIM59
Chemokine-Mediated Signaling Pathway (GO:0070098)	5	57	0.0699009	0.348924	0	0	2.38778	6.35311	CXCL8;CXCL12;CCL2;CXCL3;SH2B3
Regulation Of Calcium Ion Transport (GO:0051924)	5	57	0.0699009	0.348924	0	0	2.38778	6.35311	STC1;SRI;ATP2B1;CAMK2G;MYLK
Regulation Of Endothelial Cell Proliferation (GO:0001936)	7	93	0.0699531	0.348924	0	0	2.02294	5.38088	SEMA5A;BMP2;ANGPT1;ITGB3;NR2F2;FGF2;VEGFA
Negative Regulation Of Defense Response (GO:0031348)	8	112	0.0703202	0.348924	0	0	1.91247	5.07704	PARP1;GPER1;SIRPA;TNFAIP3;RORA;CCN3;METRNL;KLF4
Regulation Of Protein Serine/Threonine Kinase Activity (GO:0071900)	8	112	0.0703202	0.348924	0	0	1.91247	5.07704	PYCARD;CDKN2C;KSR1;CCNG1;BCCIP;TRIB3;CALM1;TRIB2
Small GTPase Mediated Signal Transduction (GO:0007264)	8	112	0.0703202	0.348924	0	0	1.91247	5.07704	BCR;TIAM1;KSR1;PLCE1;ARHGAP18;FGF2;NTN1;NUCB2
Cellular Response To Hexose Stimulus (GO:0071331)	3	25	0.0712761	0.348924	0	0	3.38284	8.93474	ERN1;GPER1;PCK2
Cellular Response To Steroid Hormone Stimulus (GO:0071383)	3	25	0.0712761	0.348924	0	0	3.38284	8.93474	GPER1;AKR1C3;NKX3-1
Cholesterol Biosynthetic Process (GO:0006695)	3	25	0.0712761	0.348924	0	0	3.38284	8.93474	HMGCS1;DHCR24;HMGCR
Negative Regulation Of TORC1 Signaling (GO:1904262)	3	25	0.0712761	0.348924	0	0	3.38284	8.93474	SESN3;NPC1;SESN2
Organophosphate Ester Transport (GO:0015748)	3	25	0.0712761	0.348924	0	0	3.38284	8.93474	SCP2;LDLR;PITPNC1
Regulation Of Chondrocyte Differentiation (GO:0032330)	3	25	0.0712761	0.348924	0	0	3.38284	8.93474	SNAI2;GDF5;PTHLH
Regulation Of Glycogen Biosynthetic Process (GO:0005979)	3	25	0.0712761	0.348924	0	0	3.38284	8.93474	PPP1R3B;INSR;IRS2
Regulation Of Monocyte Chemotaxis (GO:0090025)	3	25	0.0712761	0.348924	0	0	3.38284	8.93474	CXCL12;SERPINE1;CCN3
Regulation Of Neutrophil Chemotaxis (GO:0090022)	3	25	0.0712761	0.348924	0	0	3.38284	8.93474	RIPOR2;CXCL8;DAPK2
Regulation Of Protein Processing (GO:0070613)	3	25	0.0712761	0.348924	0	0	3.38284	8.93474	CCBE1;PLAUR;CHAC1
Cellular Response To Organic Cyclic Compound (GO:0071407)	10	152	0.0727723	0.355701	0	0	1.75193	4.5908	NR4A3;GNG2;IGFBP5;TIPARP;GPER1;CCL2;RORA;ESR1;HSP90B1;NKX3-1
Muscle Contraction (GO:0006936)	7	94	0.0731839	0.357164	0	0	1.99958	5.22847	GAMT;TMOD1;SLC6A8;SSPN;UTRN;SNTB1;MYLK
Non-Canonical Wnt Signaling Pathway (GO:0035567)	4	41	0.0737789	0.357663	0	0	2.68326	6.99442	TIAM1;FZD2;SMURF1;PRICKLE1
Positive Regulation Of Ossification (GO:0045778)	4	41	0.0737789	0.357663	0	0	2.68326	6.99442	BMP2;TMEM119;ATP2B1;BMP6
Regulation Of Chemokine Production (GO:0032642)	4	41	0.0737789	0.357663	0	0	2.68326	6.99442	PYCARD;TSLP;SNAI2;TLR3
Response To Amino Acid Starvation (GO:1990928)	4	41	0.0737789	0.357663	0	0	2.68326	6.99442	SESN3;SESN2;EIF2AK4;MAP3K5
Positive Regulation Of Mitochondrion Organization (GO:0010822)	5	58	0.0741732	0.357663	0	0	2.3426	6.09394	PYCARD;GPER1;TNFSF10;PLAUR;BID
Regulation Of Cell Cycle (GO:0051726)	17	298	0.0743525	0.357663	0	0	1.50784	3.91878	PPP1R15A;TGFB2;GMNN;DHCR24;NUDT6;PKD1;RHOB;TBRG4;TBRG1;KAT2B;BMP2;BRINP1;GPER1;IRF1;CHEK1;PIM3;NUPR1
Neuron Differentiation (GO:0030182)	11	173	0.0749745	0.357663	0	0	1.68964	4.3772	PTPRD;UGCG;TGFB2;FZD2;DDIT4;BCCIP;INHBA;CFLAR;SMARCA1;RUNX2;VEGFA
Phosphorylation (GO:0016310)	23	429	0.075226	0.357663	0	0	1.41378	3.65781	NIM1K;TGFB2;PRAG1;DAPK2;SPHK1;INSR;PRKAG2;EIF2AK4;DCLK1;ERN1;BMP2;STK24;CHEK1;MKNK2;PDK4;SIK3;CCL2;PIM3;ULK1;SIK2;FAM20A;TRIB2;MAP3K5
Negative Regulation Of Canonical Wnt Signaling Pathway (GO:0090090)	8	114	0.076236	0.357663	0	0	1.87619	4.82917	IGFBP1;LMBR1L;TLE3;BMP2;DDIT3;SNAI2;PRICKLE1;RBMS3
Positive Regulation Of Transmembrane Receptor Protein Serine/Threonine Kinase Signaling Pathway (GO:0090100)	7	95	0.0765014	0.357663	0	0	1.97676	5.08114	TGFB2;BMP2;GDF15;INHBA;GDF5;BMP6;INHBE
C4-dicarboxylate Transport (GO:0015740)	2	12	0.0768829	0.357663	0	0	4.95819	12.7201	SLC25A12;LRRC8E
DNA Deamination (GO:0045006)	2	12	0.0768829	0.357663	0	0	4.95819	12.7201	EXOSC6;EXOSC5
UV-damage Excision Repair (GO:0070914)	2	12	0.0768829	0.357663	0	0	4.95819	12.7201	MC1R;CUL4B
Alanine Transport (GO:0032328)	2	12	0.0768829	0.357663	0	0	4.95819	12.7201	SLC7A5;SLC1A4
Aspartate Family Amino Acid Metabolic Process (GO:0009066)	2	12	0.0768829	0.357663	0	0	4.95819	12.7201	GOT1;SLC25A12
Biogenic Amine Metabolic Process (GO:0006576)	2	12	0.0768829	0.357663	0	0	4.95819	12.7201	ODC1;HNMT
Cellular Component Maintenance (GO:0043954)	2	12	0.0768829	0.357663	0	0	4.95819	12.7201	INSR;LNPK
Defense Response To Tumor Cell (GO:0002357)	2	12	0.0768829	0.357663	0	0	4.95819	12.7201	KLF4;RBMS3
Dendrite Self-Avoidance (GO:0070593)	2	12	0.0768829	0.357663	0	0	4.95819	12.7201	PALLD;NEXN
Exonucleolytic Catabolism Of Deadenylated mRNA (GO:0043928)	2	12	0.0768829	0.357663	0	0	4.95819	12.7201	EXOSC5;CNOT7
Macrophage Migration (GO:1905517)	2	12	0.0768829	0.357663	0	0	4.95819	12.7201	EDNRB;CCL2
Mitochondrial Transcription (GO:0006390)	2	12	0.0768829	0.357663	0	0	4.95819	12.7201	TWNK;SLC25A33
Negative Regulation Of Epidermal Growth Factor-Activated Receptor Activity (GO:0007175)	2	12	0.0768829	0.357663	0	0	4.95819	12.7201	GPRC5A;CBLB
Negative Regulation Of Macrophage Derived Foam Cell Differentiation (GO:0010745)	2	12	0.0768829	0.357663	0	0	4.95819	12.7201	ITGB3;ABCG1
Negative Regulation Of Mononuclear Cell Migration (GO:0071676)	2	12	0.0768829	0.357663	0	0	4.95819	12.7201	CCN3;PLCB1
Negative Regulation Of Substrate Adhesion-Dependent Cell Spreading (GO:1900025)	2	12	0.0768829	0.357663	0	0	4.95819	12.7201	TACSTD2;EFNA5
Positive Regulation Of Cellular Extravasation (GO:0002693)	2	12	0.0768829	0.357663	0	0	4.95819	12.7201	RIPOR2;ICAM1
Positive Regulation Of Sodium Ion Transport (GO:0010765)	2	12	0.0768829	0.357663	0	0	4.95819	12.7201	CNKSR3;ANK3
Regulation Of Cell Communication By Electrical Coupling (GO:0010649)	2	12	0.0768829	0.357663	0	0	4.95819	12.7201	SRI;CALM1
Regulation Of Vascular Associated Smooth Muscle Cell Migration (GO:1904752)	2	12	0.0768829	0.357663	0	0	4.95819	12.7201	NR4A3;IGFBP5
Spinal Cord Development (GO:0021510)	2	12	0.0768829	0.357663	0	0	4.95819	12.7201	LOXL3;PKD1
tRNA 5'-Leader Removal (GO:0001682)	2	12	0.0768829	0.357663	0	0	4.95819	12.7201	POP5;RPP25
Cardiac Muscle Cell Development (GO:0055013)	3	26	0.0783418	0.362247	0	0	3.23559	8.24	PDGFRA;PDLIM5;VEGFA
Protein Export From Nucleus (GO:0006611)	3	26	0.0783418	0.362247	0	0	3.23559	8.24	EGR2;SMURF1;PKD1
Regulation Of Cardiac Muscle Cell Contraction (GO:0086004)	3	26	0.0783418	0.362247	0	0	3.23559	8.24	PDE4B;STC1;SRI
Chordate Embryonic Development (GO:0043009)	5	59	0.0785843	0.362247	0	0	2.2991	5.84796	COL1A1;BMP2;CHD7;PKD1;VEGFA
Regulation Of miRNA Transcription (GO:1902893)	5	59	0.0785843	0.362247	0	0	2.2991	5.84796	FOSL1;TGFB2;KLF4;FGF2;ESR1
Negative Regulation Of Blood Vessel Morphogenesis (GO:2000181)	6	77	0.0786653	0.362247	0	0	2.09919	5.33731	SARS1;TGFB2;SPRY2;EMILIN1;SEMA3E;KLF4
Negative Regulation Of Transforming Growth Factor Beta Receptor Signaling Pathway (GO:0030512)	6	77	0.0786653	0.362247	0	0	2.09919	5.33731	BMP2;SMURF1;SPRY2;EMILIN1;SINHCAF;FBN1
Cellular Response To Amino Acid Starvation (GO:0034198)	4	42	0.0791596	0.362948	0	0	2.61251	6.62609	SESN3;SESN2;EIF2AK4;MAP3K5
Cellular Response To Glucose Starvation (GO:0042149)	4	42	0.0791596	0.362948	0	0	2.61251	6.62609	SESN3;SESN2;PLIN2;CPEB4
Positive Regulation Of Neuron Differentiation (GO:0045666)	4	42	0.0791596	0.362948	0	0	2.61251	6.62609	BMP2;TCF4;ARHGEF2;BEND6
Cellular Response To Transforming Growth Factor Beta Stimulus (GO:0071560)	7	96	0.0799057	0.365842	0	0	1.95444	4.9387	TGFBR3;WWOX;TGFB2;COL3A1;COL1A2;GDF15;GDF5
Positive Regulation Of Tumor Necrosis Factor Production (GO:0032760)	6	78	0.0825748	0.377518	0	0	2.06993	5.16251	PYCARD;TLR1;HSPB1;TWIST1;ARHGEF2;TLR3
Regulation Of Protein Localization (GO:0032880)	7	97	0.0833964	0.380728	0	0	1.93263	4.80093	RABGAP1L;PARP1;FBXW7;BDNF;ITGB3;NEDD9;NKX3-1
Positive Regulation Of Biomineral Tissue Development (GO:0070169)	4	43	0.0847298	0.385113	0	0	2.54539	6.28277	BMP2;TMEM119;ATP2B1;BMP6
Positive Regulation Of miRNA Transcription (GO:1902895)	4	43	0.0847298	0.385113	0	0	2.54539	6.28277	FOSL1;TGFB2;KLF4;FGF2
Regulation Of Cell-Cell Adhesion (GO:0022407)	4	43	0.0847298	0.385113	0	0	2.54539	6.28277	MEGF10;EFNA5;PLPP3;FSTL3
Cellular Response To Acid Chemical (GO:0071229)	3	27	0.0856996	0.385113	0	0	3.10061	7.61792	SESN2;VEGFA;CPEB4
Positive Regulation Of Nitric Oxide Biosynthetic Process (GO:0045429)	3	27	0.0856996	0.385113	0	0	3.10061	7.61792	INSR;PTGS2;KLF4
Positive Regulation Of Response To Wounding (GO:1903036)	3	27	0.0856996	0.385113	0	0	3.10061	7.61792	CLDN4;MYLK;HBEGF
Regulation Of SMAD Protein Signal Transduction (GO:0060390)	3	27	0.0856996	0.385113	0	0	3.10061	7.61792	CCN3;GDF5;BMP6
Regulation Of Actin Polymerization Or Depolymerization (GO:0008064)	3	27	0.0856996	0.385113	0	0	3.10061	7.61792	CXCL12;ARHGAP18;ARHGAP28
Respiratory Tube Development (GO:0030323)	3	27	0.0856996	0.385113	0	0	3.10061	7.61792	CEBPA;LOXL3;VEGFA
Ventricular Septum Morphogenesis (GO:0060412)	3	27	0.0856996	0.385113	0	0	3.10061	7.61792	TGFBR3;TGFB2;HEY1
Regulation Of Gene Expression (GO:0010468)	53	1127	0.0860021	0.385113	0	0	1.23705	3.03495	USP36;CXCL8;BNC2;SPIN4;CHD7;RORA;FGF2;VSIR;GPER1;CCN4;SIRPA;EMILIN1;NKX3-1;TCF19;PEG3;FBXW7;BTN3A3;ANK3;SLC7A5;KAT2B;RBL1;NPC1;SETBP1;DDIT3;ATF5;TLR3;RBMS3;CEBPA;TWIST1;PTHLH;NFIL3;STC2;ZNF462;SEC16B;TGFB2;GSN;ANGPT1;TIPARP;INSR;INHBA;SMARCA1;KLF4;ESR1;BMP6;WARS1;VEGFA;PER1;BMP2;CNOT7;TMEM119;SNAI2;SPRY2;SSBP2
Positive Regulation Of Protein Localization To Membrane (GO:1905477)	6	79	0.0865903	0.385113	0	0	2.04147	4.99459	C2CD5;TCAF1;CNPY4;GPER1;ANK3;PIK3R1
Regulation Of Cyclin-Dependent Protein Serine/Threonine Kinase Activity (GO:0000079)	6	79	0.0865903	0.385113	0	0	2.04147	4.99459	CEBPA;CDKN2C;CCNG1;BCCIP;NR2F2;PKD1
Fatty Acid Catabolic Process (GO:0009062)	5	61	0.087818	0.385113	0	0	2.21676	5.39224	NUDT7;SCP2;ECI1;HSD17B4;ACAT2
Positive Regulation Of Interleukin-8 Production (GO:0032757)	5	61	0.087818	0.385113	0	0	2.21676	5.39224	PYCARD;TLR1;DDIT3;SERPINE1;TLR3
Proteasomal Protein Catabolic Process (GO:0010498)	12	220	0.0884015	0.385113	0	0	1.56314	3.79198	FBXW7;SMURF1;ARRB1;AGAP3;TRIM9;KBTBD6;RMND5A;PSMA2;DDIT3;PELI1;SKP2;KBTBD7;CUL4B
Atrioventricular Valve Development (GO:0003171)	2	12	0.088593	0.385113	0	0	4.50721	10.9241	TGFB2;BMP2
Branching Involved In Blood Vessel Morphogenesis (GO:0001569)	2	13	0.088593	0.385113	0	0	4.50721	10.9241	SEMA3E;VEGFA
Cardiocyte Differentiation (GO:0035051)	2	14	0.088593	0.385113	0	0	4.50721	10.9241	TGFB2;BMP2
Cellular Modified Amino Acid Catabolic Process (GO:0042219)	2	15	0.088593	0.385113	0	0	4.50721	10.9241	CDO1;PCYOX1
Glutamine Metabolic Process (GO:0006541)	2	16	0.088593	0.385113	0	0	4.50721	10.9241	SLC38A1;CPS1
Negative Regulation Of DNA Damage Response, Signal Transduction By P53 Class Mediator (GO:0043518)	2	17	0.088593	0.385113	0	0	4.50721	10.9241	TWIST1;SNAI2
Negative Regulation Of Fibroblast Growth Factor Receptor Signaling Pathway (GO:0040037)	2	18	0.088593	0.385113	0	0	4.50721	10.9241	SPRY2;FGF2
Negative Regulation Of Neuroinflammatory Response (GO:0150079)	2	19	0.088593	0.385113	0	0	4.50721	10.9241	TNFRSF1B;LDLR
Negative Regulation Of Translational Initiation (GO:0045947)	2	20	0.088593	0.385113	0	0	4.50721	10.9241	EIF4EBP1;EIF2AK4
Positive Regulation Of Brown Fat Cell Differentiation (GO:0090336)	2	21	0.088593	0.385113	0	0	4.50721	10.9241	METRNL;PTGS2
Positive Regulation Of Cardiac Muscle Cell Proliferation (GO:0060045)	2	22	0.088593	0.385113	0	0	4.50721	10.9241	TGFBR3;FGF2
Positive Regulation Of Glycogen Biosynthetic Process (GO:0045725)	2	23	0.088593	0.385113	0	0	4.50721	10.9241	INSR;IRS2
Positive Regulation Of Glycoprotein Biosynthetic Process (GO:0010560)	2	24	0.088593	0.385113	0	0	4.50721	10.9241	GOLGA2;PLCB1
Regulation Of Cellular Ketone Metabolic Process (GO:0010565)	2	25	0.088593	0.385113	0	0	4.50721	10.9241	PDK4;PRKAG2
Regulation Of Fatty Acid Beta-Oxidation (GO:0031998)	2	26	0.088593	0.385113	0	0	4.50721	10.9241	TWIST1;IRS2
Regulation Of Myoblast Fusion (GO:1901739)	2	27	0.088593	0.385113	0	0	4.50721	10.9241	RIPOR2;CFLAR
Regulation Of Trophoblast Cell Migration (GO:1901163)	2	28	0.088593	0.385113	0	0	4.50721	10.9241	AGO2;VEGFA
Secondary Palate Development (GO:0062009)	2	29	0.088593	0.385113	0	0	4.50721	10.9241	TGFBR3;TGFB2
Substrate-Dependent Cell Migration (GO:0006929)	2	30	0.088593	0.385113	0	0	4.50721	10.9241	ITGA2;NTN1
Regulation Of Small GTPase Mediated Signal Transduction (GO:0051056)	8	118	0.0889373	0.386083	0	0	1.80759	4.37405	BCR;TIAM1;ARHGEF9;PLCE1;ARHGAP18;ARHGAP28;ARHGEF2;ARHGAP6
Positive Regulation Of Chemotaxis (GO:0050921)	4	44	0.0904859	0.391204	0	0	2.48163	5.96227	SEMA5A;HSPB1;FGF2;VEGFA
Positive Regulation Of Leukocyte Cell-Cell Adhesion (GO:1903039)	4	44	0.0904859	0.391204	0	0	2.48163	5.96227	PYCARD;NR4A3;CCL2;SIRPA
Regulation Of Insulin Receptor Signaling Pathway (GO:0046626)	4	44	0.0904859	0.391204	0	0	2.48163	5.96227	GRB10;NUCKS1;SIK2;ERFE
Regulation Of Embryonic Development (GO:0045995)	5	62	0.0926377	0.398661	0	0	2.17776	5.18101	KAT2B;UTP25;INSR;PLCB1;PHLDB2
Establishment Of Endothelial Barrier (GO:0061028)	3	28	0.0933382	0.398661	0	0	2.97643	7.05869	RAP2B;ICAM1;TJP2
Limb Development (GO:0060173)	3	28	0.0933382	0.398661	0	0	2.97643	7.05869	KAT2B;SMOC1;LNPK
Negative Regulation Of Type II Interferon Production (GO:0032689)	3	28	0.0933382	0.398661	0	0	2.97643	7.05869	DDIT3;INHBA;VSIR
Negative Regulation Of Wound Healing (GO:0061045)	3	28	0.0933382	0.398661	0	0	2.97643	7.05869	SERPINE1;FGF2;PHLDB2
Positive Regulation Of Nitric Oxide Metabolic Process (GO:1904407)	3	28	0.0933382	0.398661	0	0	2.97643	7.05869	INSR;PTGS2;KLF4
Primary Neural Tube Formation (GO:0014020)	3	28	0.0933382	0.398661	0	0	2.97643	7.05869	TGFB2;SEMA4C;PRICKLE1
Regulation Of Glucose Metabolic Process (GO:0010906)	3	28	0.0933382	0.398661	0	0	2.97643	7.05869	PDK4;IRS2;RORA
Regulation Of Protein Targeting To Membrane (GO:0090313)	3	28	0.0933382	0.398661	0	0	2.97643	7.05869	C2CD5;TCAF1;ANK3
Protein Complex Oligomerization (GO:0051259)	7	100	0.0943844	0.402589	0	0	1.86999	4.41389	PYCARD;ALAD;SHMT2;ATL1;TWNK;LRRC8C;JMJD6
Activation Of Protein Kinase Activity (GO:0032147)	6	81	0.0949369	0.403863	0	0	1.98682	4.67806	TGFB2;ANGPT1;ITGB3;INSR;TLR3;VEGFA
Positive Regulation Of Growth (GO:0045927)	6	81	0.0949369	0.403863	0	0	1.98682	4.67806	MMP14;TGFB2;SPHK1;INSR;PLCB1;SLC25A33
I-kappaB kinase/NF-kappaB Signaling (GO:0007249)	4	45	0.0964238	0.408006	0	0	2.42098	5.66267	IRAK1BP1;IRAK2;TLR3;RELB
Epidermal Growth Factor Receptor Signaling Pathway (GO:0007173)	4	45	0.0964238	0.408006	0	0	2.42098	5.66267	PLCE1;AREG;EREG;HBEGF
Regulation Of Apoptotic Signaling Pathway (GO:2001233)	4	45	0.0964238	0.408006	0	0	2.42098	5.66267	PYCARD;BDNF;DAPK2;NKX3-1
Zymogen Activation (GO:0031638)	4	45	0.0964238	0.408006	0	0	2.42098	5.66267	CYFIP2;MMP14;C1RL;VSIR
Positive Regulation Of Tumor Necrosis Factor Superfamily Cytokine Production (GO:1903557)	6	82	0.0992662	0.414625	0	0	1.96058	4.52884	PYCARD;TLR1;HSPB1;TWIST1;ARHGEF2;TLR3
Regulation Of Phosphorylation (GO:0042325)	6	82	0.0992662	0.414625	0	0	1.96058	4.52884	CDKN2C;SESN2;HSPB1;LDB2;INHBA;EREG
2-Oxoglutarate Metabolic Process (GO:0006103)	2	14	0.100787	0.414625	0	0	4.1314	9.48051	GOT1;IDH1
L-glutamate Transmembrane Transport (GO:0015813)	2	14	0.100787	0.414625	0	0	4.1314	9.48051	SLC1A4;SLC25A12
T Cell Proliferation (GO:0042098)	2	14	0.100787	0.414625	0	0	4.1314	9.48051	LMBR1L;CADM1
Centromere Complex Assembly (GO:0034508)	2	14	0.100787	0.414625	0	0	4.1314	9.48051	CENPV;NPC1
Embryonic Cranial Skeleton Morphogenesis (GO:0048701)	2	14	0.100787	0.414625	0	0	4.1314	9.48051	PDGFRA;TWIST1
Glucosamine-Containing Compound Metabolic Process (GO:1901071)	2	14	0.100787	0.414625	0	0	4.1314	9.48051	EXTL2;CHST7
Hyaluronan Metabolic Process (GO:0030212)	2	14	0.100787	0.414625	0	0	4.1314	9.48051	CEMIP2;FGF2
Negative Regulation Of Fatty Acid Biosynthetic Process (GO:0045717)	2	14	0.100787	0.414625	0	0	4.1314	9.48051	UBR4;TRIB3
Negative Regulation Of Peptidyl-Threonine Phosphorylation (GO:0010801)	2	14	0.100787	0.414625	0	0	4.1314	9.48051	SPRY2;CALM1
Negative Regulation Of Smooth Muscle Cell Migration (GO:0014912)	2	14	0.100787	0.414625	0	0	4.1314	9.48051	IGFBP5;SERPINE1
Positive Regulation Of Glycogen Metabolic Process (GO:0070875)	2	14	0.100787	0.414625	0	0	4.1314	9.48051	INSR;IRS2
Regulation Of Branching Involved In Ureteric Bud Morphogenesis (GO:0090189)	2	14	0.100787	0.414625	0	0	4.1314	9.48051	TACSTD2;VEGFA
Regulation Of Carbohydrate Catabolic Process (GO:0043470)	2	14	0.100787	0.414625	0	0	4.1314	9.48051	PPP1R3B;PRKAG2
Regulation Of Macrophage Differentiation (GO:0045649)	2	14	0.100787	0.414625	0	0	4.1314	9.48051	LIF;INHBA
Regulation Of Microglial Cell Activation (GO:1903978)	2	14	0.100787	0.414625	0	0	4.1314	9.48051	SPHK1;LDLR
Regulation Of Sensory Perception Of Pain (GO:0051930)	2	14	0.100787	0.414625	0	0	4.1314	9.48051	CCN3;MGLL
tRNA 5'-End Processing (GO:0099116)	2	14	0.100787	0.414625	0	0	4.1314	9.48051	POP5;RPP25
Ubiquinone Metabolic Process (GO:0006743)	2	14	0.100787	0.414625	0	0	4.1314	9.48051	NQO1;COQ3
Peptidyl-Tyrosine Dephosphorylation (GO:0035335)	3	29	0.101246	0.414625	0	0	2.86181	6.55413	DUSP5;UBASH3B;DUSP6
Protein Acetylation (GO:0006473)	3	29	0.101246	0.414625	0	0	2.86181	6.55413	KAT2B;SPHK1;FOXO1
Regulation Of Blood Coagulation (GO:0030193)	3	29	0.101246	0.414625	0	0	2.86181	6.55413	SERPINE1;PLAUR;EMILIN1
Tube Closure (GO:0060606)	3	29	0.101246	0.414625	0	0	2.86181	6.55413	TGFB2;SEMA4C;PRICKLE1
Vacuolar Acidification (GO:0007035)	3	29	0.101246	0.414625	0	0	2.86181	6.55413	DMXL2;ATP6V0E2;ATP6V0D2
Development Of Primary Male Sexual Characteristics (GO:0046546)	4	46	0.102539	0.417238	0	0	2.36321	5.38223	TGFB2;AKR1C3;INHBA;LHFPL2
Negative Regulation Of Cellular Metabolic Process (GO:0031324)	4	46	0.102539	0.417238	0	0	2.36321	5.38223	RBL1;ITGB3;TWIST1;NUPR1
Regulation Of Fibroblast Proliferation (GO:0048145)	4	46	0.102539	0.417238	0	0	2.36321	5.38223	PDGFRA;SPHK1;PDGFA;EREG
Regulation Of Interleukin-10 Production (GO:0032653)	4	46	0.102539	0.417238	0	0	2.36321	5.38223	PYCARD;TSLP;TRIB2;VSIR
Response To Glucose (GO:0009749)	4	46	0.102539	0.417238	0	0	2.36321	5.38223	ERN1;GPER1;IRS2;PCK2
Regulation Of Protein Catabolic Process (GO:0042176)	8	122	0.102791	0.417727	0	0	1.7438	3.96725	NQO1;TIPARP;ODC1;TNFAIP3;HMGCR;PKD1;FOXO1;VGLL4
Positive Regulation Of Ubiquitin-Dependent Protein Catabolic Process (GO:2000060)	6	83	0.103698	0.420877	0	0	1.93501	4.38527	CEBPA;FBXW7;SMURF1;TRIB3;PRICKLE1;TRIB2
Positive Regulation Of Transferase Activity (GO:0051347)	9	143	0.105417	0.427309	0	0	1.6694	3.75586	GINS1;PDGFRA;PKIB;FBXW7;INSR;ROR1;TRIB3;KLF4;SERINC5
Positive Regulation Of Epithelial Cell Proliferation (GO:0050679)	8	123	0.106432	0.430873	0	0	1.72855	3.87238	SEMA5A;BMP2;NR4A3;ITGB3;FGF2;AREG;BMP6;VEGFA
Positive Regulation Of DNA Biosynthetic Process (GO:2000573)	5	65	0.107886	0.436205	0	0	2.06854	4.60599	GINS1;PKIB;HGF;KLF4;FGF2
Purine Ribonucleotide Metabolic Process (GO:0009150)	6	84	0.108232	0.437047	0	0	1.91011	4.24709	TPST1;NT5E;ACSM3;RAB23;ACSM5;PTHLH
Negative Regulation Of Tumor Necrosis Factor Production (GO:0032720)	4	47	0.108828	0.438899	0	0	2.30813	5.1194	MC1R;TNFAIP3;SIRPA;VSIR
Negative Regulation Of Blood Coagulation (GO:0030195)	3	30	0.109409	0.440685	0	0	2.75567	6.09736	PDGFRA;SERPINE1;PDGFA
Positive Regulation Of Protein Kinase Activity (GO:0045860)	9	145	0.112271	0.442785	0	0	1.64467	3.59665	TGFB2;INSR;ITGB3;PRKAG2;NEDD9;CALM1;MAP3K5;EREG;VEGFA
Integrin-Mediated Signaling Pathway (GO:0007229)	6	85	0.112865	0.442785	0	0	1.88583	4.11405	COL3A1;ITGB3;ITGA2;NEDD9;ITGBL1;PLPP3
Macromolecule Catabolic Process (GO:0009057)	6	85	0.112865	0.442785	0	0	1.88583	4.11405	ISG20;UTP25;EXOSC6;EXOSC5;SMURF1;DENND3
Response To Interleukin-1 (GO:0070555)	6	85	0.112865	0.442785	0	0	1.88583	4.11405	PYCARD;CXCL8;IRAK2;SIRPA;CCL2;NKX3-1
L-glutamate Import (GO:0051938)	2	15	0.11341	0.442785	0	0	3.8134	8.30081	SLC1A4;SLC25A12
N-acetylglucosamine Metabolic Process (GO:0006044)	2	15	0.11341	0.442785	0	0	3.8134	8.30081	EXTL2;CHST7
Intracellular Sterol Transport (GO:0032366)	2	15	0.11341	0.442785	0	0	3.8134	8.30081	NPC1;ABCG1
Melanosome Transport (GO:0032402)	2	15	0.11341	0.442785	0	0	3.8134	8.30081	MKKS;MLPH
Negative Regulation Of Cell-Substrate Junction Organization (GO:0150118)	2	15	0.11341	0.442785	0	0	3.8134	8.30081	ARHGAP6;PHLDB2
Negative Regulation Of Focal Adhesion Assembly (GO:0051895)	2	15	0.11341	0.442785	0	0	3.8134	8.30081	ARHGAP6;PHLDB2
Negative Regulation Of Protein Processing (GO:0010955)	2	15	0.11341	0.442785	0	0	3.8134	8.30081	SERPINE1;CHAC1
Negative Regulation Of Type I Interferon-Mediated Signaling Pathway (GO:0060339)	2	15	0.11341	0.442785	0	0	3.8134	8.30081	CNOT7;SAMHD1
Neurotrophin Signaling Pathway (GO:0038179)	2	15	0.11341	0.442785	0	0	3.8134	8.30081	BDNF;DDIT4
Nitric Oxide Biosynthetic Process (GO:0006809)	2	15	0.11341	0.442785	0	0	3.8134	8.30081	NQO1;GCH1
Pigment Granule Transport (GO:0051904)	2	15	0.11341	0.442785	0	0	3.8134	8.30081	MKKS;MLPH
Positive Regulation Of Endothelial Cell Apoptotic Process (GO:2000353)	2	15	0.11341	0.442785	0	0	3.8134	8.30081	GPER1;CCL2
Positive Regulation Of Glucose Metabolic Process (GO:0010907)	2	15	0.11341	0.442785	0	0	3.8134	8.30081	IRS2;FOXO1
Regulation Of Rac Protein Signal Transduction (GO:0035020)	2	15	0.11341	0.442785	0	0	3.8134	8.30081	KBTBD6;KBTBD7
Regulation Of Activin Receptor Signaling Pathway (GO:0032925)	2	15	0.11341	0.442785	0	0	3.8134	8.30081	FST;FSTL3
Regulation Of Carbohydrate Metabolic Process (GO:0006109)	2	15	0.11341	0.442785	0	0	3.8134	8.30081	PDK4;RORA
Regulation Of Hormone Secretion (GO:0046883)	2	15	0.11341	0.442785	0	0	3.8134	8.30081	IL11;LIF
Regulation Of Intrinsic Apoptotic Signaling Pathway In Response To DNA Damage (GO:1902229)	2	15	0.11341	0.442785	0	0	3.8134	8.30081	CXCL12;SNAI2
Regulation Of rRNA Processing (GO:2000232)	2	15	0.11341	0.442785	0	0	3.8134	8.30081	USP36;KAT2B
Sphingolipid Catabolic Process (GO:0030149)	2	15	0.11341	0.442785	0	0	3.8134	8.30081	SGPL1;SPHK1
Vasodilation (GO:0042311)	2	15	0.11341	0.442785	0	0	3.8134	8.30081	CPS1;GPER1
Negative Regulation Of Cell Growth (GO:0030308)	8	125	0.113925	0.443708	0	0	1.69882	3.6902	TGFB2;NDRG3;CDKN2C;SESN2;CCN3;ULK1;INHBA;VGLL4
Response To Cytokine (GO:0034097)	8	125	0.113925	0.443708	0	0	1.69882	3.6902	COL3A1;GCH1;SHMT2;IRAK2;SPHK1;CXCR4;OSMR;RELB
Regulation Of Tumor Necrosis Factor-Mediated Signaling Pathway (GO:0010803)	4	48	0.115286	0.448459	0	0	2.25556	4.87277	PYCARD;SPHK1;TNFAIP3;ULK1
Regulation Of Cytokine Production (GO:0001817)	10	167	0.116404	0.452226	0	0	1.5833	3.40519	PER1;CADM1;CCN4;SIRPA;SNAI2;BTN3A3;ATP2B1;TNFRSF1B;LGR4;EREG
acyl-CoA Metabolic Process (GO:0006637)	3	31	0.117817	0.452226	0	0	2.65712	5.68256	ACSM3;HMGCS1;ACSM5
Endodermal Cell Differentiation (GO:0035987)	3	31	0.117817	0.452226	0	0	2.65712	5.68256	MMP14;COL8A1;INHBA
Glutamine Family Amino Acid Metabolic Process (GO:0009064)	3	31	0.117817	0.452226	0	0	2.65712	5.68256	SLC38A1;GOT1;CPS1
Leukocyte Cell-Cell Adhesion (GO:0007159)	3	31	0.117817	0.452226	0	0	2.65712	5.68256	NT5E;VCAM1;ICAM1
Organic Cation Transport (GO:0015695)	3	31	0.117817	0.452226	0	0	2.65712	5.68256	SLC25A29;SLC44A1;SLC19A2
Positive Regulation Of Proteolysis Involved In Protein Catabolic Process (GO:1903052)	3	31	0.117817	0.452226	0	0	2.65712	5.68256	FBXW7;SMURF1;NUPR1
Regulation Of Cell Morphogenesis (GO:0022604)	3	31	0.117817	0.452226	0	0	2.65712	5.68256	CLDN4;ZMYM3;EFNA5
Regulation Of Protein Autophosphorylation (GO:0031952)	3	31	0.117817	0.452226	0	0	2.65712	5.68256	PDGFA;CALM1;VEGFA
Regulation Of Response To Biotic Stimulus (GO:0002831)	3	31	0.117817	0.452226	0	0	2.65712	5.68256	IRF1;SAMHD1;CD55
Toll-Like Receptor Signaling Pathway (GO:0002224)	3	31	0.117817	0.452226	0	0	2.65712	5.68256	TLR1;IRAK2;TLR3
Plasma Membrane Bounded Cell Projection Assembly (GO:0120031)	15	275	0.11805	0.452571	0	0	1.43572	3.06763	MKKS;GSN;ARMC9;PARVB;NTN1;CCDC28B;MYLK;FMNL3;RAP2B;TMEM17;TMEM237;RAB23;BBS9;B9D1;CC2D2A
Positive Regulation Of Cell Growth (GO:0030307)	7	106	0.118636	0.453927	0	0	1.75611	3.74348	TGFB2;MMP14;BDNF;SMURF1;SPHK1;NTN1;SLC25A33
Cholesterol Metabolic Process (GO:0008203)	5	67	0.118689	0.453927	0	0	2.00161	4.26593	HMGCS1;DHCR24;HMGCR;OSBPL1A;ABCG1
Negative Regulation Of Protein Metabolic Process (GO:0051248)	9	147	0.119365	0.455421	0	0	1.62067	3.44484	DHFR;NQO1;CSTA;EDNRB;IGFBP5;ITGB3;HMGCR;TYMS;LDLR
Protein Glycosylation (GO:0006486)	9	147	0.119365	0.455421	0	0	1.62067	3.44484	GOLGA2;B3GALNT1;ALG9;NPC1;ST8SIA1;MAN1C1;MLEC;ST3GAL1;GALNT10
Regulation Of Anatomical Structure Morphogenesis (GO:0022603)	8	127	0.121695	0.461982	0	0	1.67009	3.51761	CLDN4;ZMYM3;TNFAIP3;EFNA5;PDLIM5;FGF2;PHLDB2;WARS1
Fatty Acid Beta-Oxidation (GO:0006635)	4	49	0.121907	0.461982	0	0	2.20532	4.64109	SCP2;ECI1;HSD17B4;ACAT2
Negative Regulation Of Tumor Necrosis Factor Superfamily Cytokine Production (GO:1903556)	4	49	0.121907	0.461982	0	0	2.20532	4.64109	MC1R;TNFAIP3;SIRPA;VSIR
Positive Regulation Of miRNA Metabolic Process (GO:2000630)	4	49	0.121907	0.461982	0	0	2.20532	4.64109	FOSL1;TGFB2;KLF4;FGF2
Glucose Homeostasis (GO:0042593)	6	87	0.122429	0.461982	0	0	1.83907	3.86247	CEBPA;INSR;PDK4;NUCKS1;PIK3R1;FOXO1
Negative Regulation Of Translation (GO:0017148)	7	107	0.122965	0.461982	0	0	1.73845	3.64355	DHFR;IGFBP5;AGO2;EIF4EBP1;EIF2AK4;TYMS;CPEB4
B Cell Differentiation (GO:0030183)	5	68	0.124274	0.461982	0	0	1.96973	4.10742	IL11;VCAM1;CLCF1;CEBPG;PIK3R1
Ubiquitin-Dependent Protein Catabolic Process (GO:0006511)	19	367	0.125683	0.461982	0	0	1.35954	2.81968	FBXW7;SMURF1;UHRF1;UBR4;TNFAIP3;ARRB1;AGAP3;VPS37B;HERC4;TRIM9;KBTBD6;RMND5A;RNF128;PSMA2;DDIT3;TTC3;PELI1;SKP2;KBTBD7
acetyl-CoA Metabolic Process (GO:0006084)	2	16	0.12641	0.461982	0	0	3.54083	7.32324	NUDT7;HMGCS1
Cellular Response To Fatty Acid (GO:0071398)	2	16	0.12641	0.461982	0	0	3.54083	7.32324	AKR1C3;PDK4
Endoplasmic Reticulum Tubular Network Organization (GO:0071786)	2	16	0.12641	0.461982	0	0	3.54083	7.32324	ATL1;LNPK
Establishment Of Melanosome Localization (GO:0032401)	2	16	0.12641	0.461982	0	0	3.54083	7.32324	MKKS;MLPH
Negative Regulation Of Anoikis (GO:2000811)	2	16	0.12641	0.461982	0	0	3.54083	7.32324	PDK4;SNAI2
Negative Regulation Of Biosynthetic Process (GO:0009890)	2	16	0.12641	0.461982	0	0	3.54083	7.32324	GPER1;EMILIN1
Negative Regulation Of Chemokine Production (GO:0032682)	2	16	0.12641	0.461982	0	0	3.54083	7.32324	SIRPA;KLF4
Negative Regulation Of Interleukin-10 Production (GO:0032693)	2	16	0.12641	0.461982	0	0	3.54083	7.32324	TRIB2;VSIR
Negative Regulation Of Phosphatase Activity (GO:0010923)	2	16	0.12641	0.461982	0	0	3.54083	7.32324	PPP1R15A;TGFB2
Negative Regulation Of Viral-Induced Cytoplasmic Pattern Recognition Receptor Signaling Pathway (GO:0039532)	2	16	0.12641	0.461982	0	0	3.54083	7.32324	TNFAIP3;RAB7B
Positive Regulation Of Cardiac Muscle Tissue Growth (GO:0055023)	2	16	0.12641	0.461982	0	0	3.54083	7.32324	TGFBR3;FGF2
Positive Regulation Of Homotypic Cell-Cell Adhesion (GO:0034112)	2	16	0.12641	0.461982	0	0	3.54083	7.32324	PLAUR;EMILIN1
Positive Regulation Of Muscle Hypertrophy (GO:0014742)	2	16	0.12641	0.461982	0	0	3.54083	7.32324	NR4A3;PARP1
Prostanoid Metabolic Process (GO:0006692)	2	16	0.12641	0.461982	0	0	3.54083	7.32324	AKR1C3;PTGES
Protein Localization To Endoplasmic Reticulum (GO:0070972)	2	16	0.12641	0.461982	0	0	3.54083	7.32324	PPP1R15A;SEC16B
Regulation Of Blood Vessel Endothelial Cell Proliferation Involved In Sprouting Angiogenesis (GO:1903587)	2	16	0.12641	0.461982	0	0	3.54083	7.32324	FGF2;VEGFA
Regulation Of Fibrinolysis (GO:0051917)	2	16	0.12641	0.461982	0	0	3.54083	7.32324	SERPINE1;PLAUR
Regulation Of Osteoblast Proliferation (GO:0033688)	2	16	0.12641	0.461982	0	0	3.54083	7.32324	BMP2;TMEM119
Regulation Of Plasminogen Activation (GO:0010755)	2	16	0.12641	0.461982	0	0	3.54083	7.32324	SERPINE1;PLAUR
Regulation Of Protein Kinase A Signaling (GO:0010738)	2	16	0.12641	0.461982	0	0	3.54083	7.32324	AKAP12;MC1R
Regulation Of Protein Kinase C Signaling (GO:0090036)	2	16	0.12641	0.461982	0	0	3.54083	7.32324	MC1R;VEGFA
Regulation Of Transforming Growth Factor Beta Production (GO:0071634)	2	16	0.12641	0.461982	0	0	3.54083	7.32324	TGFB2;PTGS2
Regulation Of Triglyceride Biosynthetic Process (GO:0010866)	2	16	0.12641	0.461982	0	0	3.54083	7.32324	FBXW7;LDLR
Vasculature Development (GO:0001944)	2	16	0.12641	0.461982	0	0	3.54083	7.32324	PDGFRA;FBXW7
Gluconeogenesis (GO:0006094)	3	32	0.126457	0.461982	0	0	2.56536	5.30478	ENO2;SLC25A12;PCK2
Glycosphingolipid Metabolic Process (GO:0006687)	3	32	0.126457	0.461982	0	0	2.56536	5.30478	UGCG;B3GALNT1;ST8SIA1
Intracellular pH Reduction (GO:0051452)	3	32	0.126457	0.461982	0	0	2.56536	5.30478	DMXL2;ATP6V0E2;ATP6V0D2
Neural Tube Closure (GO:0001843)	3	32	0.126457	0.461982	0	0	2.56536	5.30478	TGFB2;SEMA4C;PRICKLE1
Positive Regulation Of Synapse Assembly (GO:0051965)	3	32	0.126457	0.461982	0	0	2.56536	5.30478	PTPRD;BDNF;IL1RAP
Positive Regulation Of Fat Cell Differentiation (GO:0045600)	4	50	0.128686	0.469049	0	0	2.15726	4.42321	BMP2;METRNL;PTGS2;MEDAG
Regulation Of TORC1 Signaling (GO:1903432)	4	50	0.128686	0.469049	0	0	2.15726	4.42321	SESN3;NPC1;SESN2;SIK3
Protein Homooligomerization (GO:0051260)	8	129	0.129738	0.472137	0	0	1.64232	3.354	GOLGA2;PYCARD;ALAD;SHMT2;ATL1;CTH;SAMHD1;JMJD6
Phagocytosis (GO:0006909)	5	69	0.129979	0.472137	0	0	1.93886	3.95601	GSN;MEGF10;ITGB3;LDLR;JMJD6
Response To Molecule Of Bacterial Origin (GO:0002237)	5	69	0.129979	0.472137	0	0	1.93886	3.95601	CXCL8;GCH1;CPS1;PELI1;TNFAIP3
Regulation Of Wnt Signaling Pathway (GO:0030111)	7	109	0.131861	0.478427	0	0	1.70419	3.4527	TIAM1;WWOX;BMP2;TMEM237;GRB10;TNFAIP3;VGLL4
Epithelial Tube Morphogenesis (GO:0060562)	3	33	0.135315	0.483838	0	0	2.47972	4.9598	PKD1;NKX3-1;RHOB
Glycolipid Metabolic Process (GO:0006664)	3	33	0.135315	0.483838	0	0	2.47972	4.9598	UGCG;B3GALNT1;FUCA1
Negative Regulation Of Epithelial Cell Migration (GO:0010633)	3	33	0.135315	0.483838	0	0	2.47972	4.9598	TACSTD2;STC1;NR2F2
Positive Regulation Of Notch Signaling Pathway (GO:0045747)	3	33	0.135315	0.483838	0	0	2.47972	4.9598	TGFB2;BMP2K;CCN3
Positive Regulation Of Ion Transmembrane Transporter Activity (GO:0032414)	3	33	0.135315	0.483838	0	0	2.47972	4.9598	TCAF1;CCL2;ANK3
Positive Regulation Of Nitrogen Compound Metabolic Process (GO:0051173)	3	33	0.135315	0.483838	0	0	2.47972	4.9598	UHRF1;INHBA;KLF4
RNA Modification (GO:0009451)	4	51	0.135619	0.483838	0	0	2.11125	4.21809	SARS1;AARS1;TRMT1;JMJD6
Positive Regulation Of Protein Localization To Cell Periphery (GO:1904377)	4	51	0.135619	0.483838	0	0	2.11125	4.21809	CNPY4;GPER1;EPB41L2;PIK3R1
Regulation Of Release Of Sequestered Calcium Ion Into Cytosol (GO:0051279)	4	51	0.135619	0.483838	0	0	2.11125	4.21809	UBASH3B;GPER1;SRI;CALM1
Regulation Of Synapse Assembly (GO:0051963)	4	51	0.135619	0.483838	0	0	2.11125	4.21809	PTPRD;BDNF;IL1RAP;PDLIM5
Neutrophil Chemotaxis (GO:0030593)	5	70	0.1358	0.483838	0	0	1.90893	3.81132	TGFB2;CXCL8;PDE4B;CCL2;CXCL3
Sulfur Compound Biosynthetic Process (GO:0044272)	5	70	0.1358	0.483838	0	0	1.90893	3.81132	CHST7;ANGPT1;CTH;CDO1;ST3GAL1
Adenylate Cyclase-Activating G Protein-Coupled Receptor Signaling Pathway (GO:0007189)	7	110	0.136425	0.483838	0	0	1.68756	3.36157	PTGFR;ADGRG1;MC1R;GNG2;TBXA2R;GPER1;PTHLH
Response To Lipid (GO:0033993)	7	110	0.136425	0.483838	0	0	1.68756	3.36157	CPS1;GCH1;PELI1;ESR1;ABCG1;FOXO1;NKX3-1
Positive Regulation Of Proteasomal Protein Catabolic Process (GO:1901800)	6	90	0.13749	0.483838	0	0	1.77311	3.51822	CEBPA;FBXW7;TRIB3;NUPR1;PRICKLE1;TRIB2
Positive Regulation Of NF-kappaB Transcription Factor Activity (GO:0051092)	9	152	0.138136	0.483838	0	0	1.56359	3.09516	PYCARD;IRAK2;SPHK1;ROR1;IL1RAP;ARHGEF2;CFLAR;RAB7B;IL18R1
Central Nervous System Development (GO:0007417)	15	283	0.139636	0.483838	0	0	1.39228	2.741	EGR2;GSN;CHD7;LOXL3;CXCR4;SMARCA1;PKD1;MEIS2;DCLK1;NPAS2;ADGRG1;MARCKS;DDIT4;PHGDH;JARID2
Aorta Morphogenesis (GO:0035909)	2	17	0.139738	0.483838	0	0	3.3046	6.5034	HEY1;MYLK
Carbohydrate Derivative Catabolic Process (GO:1901136)	2	17	0.139738	0.483838	0	0	3.3046	6.5034	FUCA1;SAMHD1
Carboxylic Acid Biosynthetic Process (GO:0046394)	2	17	0.139738	0.483838	0	0	3.3046	6.5034	PYCARD;CDO1
Cell Migration Involved In Sprouting Angiogenesis (GO:0002042)	2	17	0.139738	0.483838	0	0	3.3046	6.5034	FGF2;VEGFA
Cellular Response To Glucocorticoid Stimulus (GO:0071385)	2	17	0.139738	0.483838	0	0	3.3046	6.5034	KLF9;PCK2
Embryo Development Ending In Birth Or Egg Hatching (GO:0009792)	2	17	0.139738	0.483838	0	0	3.3046	6.5034	TGFB2;CHD7
Megakaryocyte Differentiation (GO:0030219)	2	17	0.139738	0.483838	0	0	3.3046	6.5034	IL11;SH2B3
Negative Regulation Of Rho Protein Signal Transduction (GO:0035024)	2	17	0.139738	0.483838	0	0	3.3046	6.5034	RIPOR2;HEG1
Negative Regulation Of Cellular Senescence (GO:2000773)	2	17	0.139738	0.483838	0	0	3.3046	6.5034	RBL1;TWIST1
Negative Regulation Of Oxidative Stress-Induced Intrinsic Apoptotic Signaling Pathway (GO:1902176)	2	17	0.139738	0.483838	0	0	3.3046	6.5034	HSPB1;NME5
Nicotinamide Nucleotide Metabolic Process (GO:0046496)	2	17	0.139738	0.483838	0	0	3.3046	6.5034	TP53I3;IDH1
Positive Chemotaxis (GO:0050918)	2	17	0.139738	0.483838	0	0	3.3046	6.5034	SEMA5A;VEGFA
Positive Regulation Of Cardiac Muscle Hypertrophy (GO:0010613)	2	17	0.139738	0.483838	0	0	3.3046	6.5034	NR4A3;PARP1
Positive Regulation Of Cartilage Development (GO:0061036)	2	17	0.139738	0.483838	0	0	3.3046	6.5034	BMP2;GDF5
Positive Regulation Of Cell Adhesion Mediated By Integrin (GO:0033630)	2	17	0.139738	0.483838	0	0	3.3046	6.5034	TGFB2;LIF
Positive Regulation Of Fatty Acid Metabolic Process (GO:0045923)	2	17	0.139738	0.483838	0	0	3.3046	6.5034	KAT2B;NR4A3
Positive Regulation Of Nitric-Oxide Synthase Activity (GO:0051000)	2	17	0.139738	0.483838	0	0	3.3046	6.5034	DHFR;GCH1
Positive Regulation Of Stem Cell Differentiation (GO:2000738)	2	17	0.139738	0.483838	0	0	3.3046	6.5034	TGFB2;TACSTD2
Positive Regulation Of Transcription From RNA Polymerase II Promoter In Response To Stress (GO:0036003)	2	17	0.139738	0.483838	0	0	3.3046	6.5034	DDIT3;VEGFA
Purine-Containing Compound Biosynthetic Process (GO:0072522)	2	17	0.139738	0.483838	0	0	3.3046	6.5034	SHMT2;GART
Regulation Of Aerobic Respiration (GO:1903715)	2	17	0.139738	0.483838	0	0	3.3046	6.5034	SHMT2;SLC25A33
Regulation Of Brown Fat Cell Differentiation (GO:0090335)	2	17	0.139738	0.483838	0	0	3.3046	6.5034	METRNL;PTGS2
Regulation Of Cartilage Development (GO:0061035)	2	17	0.139738	0.483838	0	0	3.3046	6.5034	BMP2;PTHLH
Regulation Of Delayed Rectifier Potassium Channel Activity (GO:1902259)	2	17	0.139738	0.483838	0	0	3.3046	6.5034	KCNG1;ANK3
Regulation Of Establishment Of Cell Polarity (GO:2000114)	2	17	0.139738	0.483838	0	0	3.3046	6.5034	RIPOR2;GSN
Positive Regulation Of Nucleic Acid-Templated Transcription (GO:1903508)	27	557	0.140611	0.48633	0	0	1.26971	2.49087	RORA;FGF2;FOXO1;NPAS2;NFIL3;ZXDC;MAP3K5;NKX3-1;EGR2;FZD2;PRMT2;ATAD2;NR2F2;INHBA;KLF4;SMARCA1;ESR1;RUNX2;JMJD6;COL1A1;KAT2B;BMP2;DDIT3;IRF1;TCF4;ATF5;PLCB1
RNA Metabolic Process (GO:0016070)	7	111	0.141067	0.486848	0	0	1.67124	3.27317	ISG20;RBM3;EXOSC6;EXOSC5;AGO2;WDR74;TBRG4
Cytoskeleton Organization (GO:0007010)	7	111	0.141067	0.486848	0	0	1.67124	3.27317	FMNL3;ZMYM3;PALLD;PLCE1;TNFAIP3;NEDD9;CCL2
Negative Regulation Of Cellular Response To Growth Factor Stimulus (GO:0090288)	5	71	0.141734	0.488623	0	0	1.87991	3.67296	SMURF1;SPRY2;EMILIN1;FGF2;FSTL3
Positive Regulation Of MAP Kinase Activity (GO:0043406)	6	91	0.142695	0.488774	0	0	1.75216	3.41154	ERN1;INSR;PDGFA;FGF2;MAP3K5;VEGFA
rRNA Metabolic Process (GO:0016072)	6	91	0.142695	0.488774	0	0	1.75216	3.41154	EXOSC6;EXOSC5;MARS1;WDR74;DDX10;RRP12
Regulation Of Actin Cytoskeleton Organization (GO:0032956)	6	91	0.142695	0.488774	0	0	1.75216	3.41154	PDGFRA;ARHGAP18;NEDD9;PDGFA;SEMA3E;EFNA5
Arachidonic Acid Metabolic Process (GO:0019369)	4	52	0.1427	0.488774	0	0	2.06716	4.02479	AKR1C3;PTGS2;MGLL;PTGS1
Fatty Acid Oxidation (GO:0019395)	4	52	0.1427	0.488774	0	0	2.06716	4.02479	SCP2;ECI1;HSD17B4;ACAT2
Negative Regulation Of Innate Immune Response (GO:0045824)	4	52	0.1427	0.488774	0	0	2.06716	4.02479	CNOT7;PARP1;TNFAIP3;SAMHD1
ATP Metabolic Process (GO:0046034)	3	34	0.144379	0.490829	0	0	2.3996	4.64397	NT5E;PARP1;PRKAG2
Organophosphate Biosynthetic Process (GO:0090407)	3	34	0.144379	0.490829	0	0	2.3996	4.64397	CPS1;MOCOS;FGF2
Protein Targeting To Vacuole (GO:0006623)	3	34	0.144379	0.490829	0	0	2.3996	4.64397	ZFYVE16;SMURF1;VPS37B
Purine Nucleotide Metabolic Process (GO:0006163)	3	34	0.144379	0.490829	0	0	2.3996	4.64397	TP53I3;IDH1;GART
Regulation Of DNA Biosynthetic Process (GO:2000278)	3	34	0.144379	0.490829	0	0	2.3996	4.64397	HGF;PDGFA;FGF2
Regulation Of Phosphatidylinositol 3-Kinase Activity (GO:0043551)	3	34	0.144379	0.490829	0	0	2.3996	4.64397	PDGFRA;PIK3R1;FGF2
Smoothened Signaling Pathway (GO:0007224)	3	34	0.144379	0.490829	0	0	2.3996	4.64397	TMEM17;B9D1;CC2D2A
Plasma Membrane Organization (GO:0007009)	5	72	0.14778	0.501108	0	0	1.85175	3.54061	UGCG;COL5A1;PLSCR4;CXCR4;ANK3
Sensory Perception Of Sound (GO:0007605)	6	92	0.14799	0.501108	0	0	1.7317	3.30861	COL1A1;RIPOR2;MKKS;SNAI2;ROR1;ALDH7A1
Cellular Response To Alcohol (GO:0097306)	4	53	0.149923	0.501108	0	0	2.02487	3.84246	PTGFR;GNG2;KLF9;AKR1C3
Negative Regulation Of Cysteine-Type Endopeptidase Activity (GO:2000117)	4	53	0.149923	0.501108	0	0	2.02487	3.84246	HGF;DHCR24;KLF4;VEGFA
Positive Regulation Of Chemokine Production (GO:0032722)	4	53	0.149923	0.501108	0	0	2.02487	3.84246	PYCARD;TSLP;TWIST1;TLR3
Protein Homotetramerization (GO:0051289)	4	53	0.149923	0.501108	0	0	2.02487	3.84246	GOLGA2;SHMT2;CTH;SAMHD1
Regulation Of Macromolecule Biosynthetic Process (GO:0010556)	4	53	0.149923	0.501108	0	0	2.02487	3.84246	RBM3;PDGFA;ULK1;TNFRSF1B
Positive Regulation Of Response To External Stimulus (GO:0032103)	9	155	0.150086	0.501108	0	0	1.53122	2.90404	PYCARD;CEBPA;TSLP;SERPINE1;CCN4;EMILIN1;BMP6;TLR3;EREG
Positive Regulation Of Cellular Component Organization (GO:0051130)	7	113	0.150573	0.501108	0	0	1.63954	3.10414	PPP1R15A;TGFB2;MMP1;INSR;BID;WARS1;VEGFA
Regulation Of Protein Ubiquitination (GO:0031396)	7	113	0.150573	0.501108	0	0	1.63954	3.10414	ANGPT1;FBXW7;SPHK1;TNFAIP3;SPRY2;ARRB1;PRICKLE1
Cardiac Atrium Morphogenesis (GO:0003209)	2	18	0.153351	0.501108	0	0	3.0979	5.80865	TGFB2;BMP2
Endothelial Cell Proliferation (GO:0001935)	2	18	0.153351	0.501108	0	0	3.0979	5.80865	SEMA5A;ERN1
Melanosome Localization (GO:0032400)	2	18	0.153351	0.501108	0	0	3.0979	5.80865	MKKS;MLPH
Negative Regulation Of Lipid Storage (GO:0010888)	2	18	0.153351	0.501108	0	0	3.0979	5.80865	ITGB3;ABCG1
Negative Regulation Of Peptide Hormone Secretion (GO:0090278)	2	18	0.153351	0.501108	0	0	3.0979	5.80865	CCN3;FOXO1
Negative Regulation Of Signal Transduction By P53 Class Mediator (GO:1901797)	2	18	0.153351	0.501108	0	0	3.0979	5.80865	TWIST1;SNAI2
Positive Regulation Of Monocyte Chemotaxis (GO:0090026)	2	18	0.153351	0.501108	0	0	3.0979	5.80865	CXCL12;SERPINE1
Positive Regulation Of Nervous System Process (GO:0031646)	2	18	0.153351	0.501108	0	0	3.0979	5.80865	EGR2;TNFRSF1B
Positive Regulation Of Phosphoprotein Phosphatase Activity (GO:0032516)	2	18	0.153351	0.501108	0	0	3.0979	5.80865	PPP1R15A;CALM1
Positive Regulation Of Stress-Activated Protein Kinase Signaling Cascade (GO:0070304)	2	18	0.153351	0.501108	0	0	3.0979	5.80865	TGFB2;SEMA4C
Pulmonary Valve Morphogenesis (GO:0003184)	2	18	0.153351	0.501108	0	0	3.0979	5.80865	TGFB2;HEY1
Regulation Of T Cell Cytokine Production (GO:0002724)	2	18	0.153351	0.501108	0	0	3.0979	5.80865	TNFRSF1B;CD55
Regulation Of Cell-Cell Adhesion Mediated By Cadherin (GO:2000047)	2	18	0.153351	0.501108	0	0	3.0979	5.80865	BMP6;VEGFA
Regulation Of Oxidative Stress-Induced Intrinsic Apoptotic Signaling Pathway (GO:1902175)	2	18	0.153351	0.501108	0	0	3.0979	5.80865	HSPB1;NME5
Regulation Of Vascular Endothelial Cell Proliferation (GO:1905562)	2	18	0.153351	0.501108	0	0	3.0979	5.80865	CCL2;FGF2
Response To Axon Injury (GO:0048678)	2	18	0.153351	0.501108	0	0	3.0979	5.80865	DHFR;GAP43
Response To Organophosphorus (GO:0046683)	2	18	0.153351	0.501108	0	0	3.0979	5.80865	NT5E;TYMS
Regulation Of Peptidyl-Serine Phosphorylation (GO:0033135)	6	93	0.153371	0.501108	0	0	1.7117	3.20926	IL11;BDNF;CNKSR3;LIF;SPRY2;VEGFA
Action Potential (GO:0001508)	3	35	0.153637	0.501108	0	0	2.32449	4.35415	GPER1;SRI;ANK3
Cellular Response To Amino Acid Stimulus (GO:0071230)	3	35	0.153637	0.501108	0	0	2.32449	4.35415	SESN3;SESN2;CPEB4
Hexose Biosynthetic Process (GO:0019319)	3	35	0.153637	0.501108	0	0	2.32449	4.35415	ENO2;SLC25A12;PCK2
Regulation Of Sodium Ion Transport (GO:0002028)	3	35	0.153637	0.501108	0	0	2.32449	4.35415	PER1;CNKSR3;ANK3
Response To Exogenous dsRNA (GO:0043330)	3	35	0.153637	0.501108	0	0	2.32449	4.35415	SLC3A2;IFIT1;TLR3
Granulocyte Chemotaxis (GO:0071621)	5	73	0.153933	0.501108	0	0	1.82442	3.41393	TGFB2;CXCL8;PDE4B;CCL2;CXCL3
Protein Tetramerization (GO:0051262)	5	73	0.153933	0.501108	0	0	1.82442	3.41393	GOLGA2;SHMT2;CTH;SAMHD1;PKD1
ERBB Signaling Pathway (GO:0038127)	4	54	0.157283	0.501108	0	0	1.98427	3.67032	PLCE1;AREG;EREG;HBEGF
Negative Regulation Of TOR Signaling (GO:0032007)	4	54	0.157283	0.501108	0	0	1.98427	3.67032	SESN3;NPC1;SESN2;DDIT4
Organelle Disassembly (GO:1903008)	4	54	0.157283	0.501108	0	0	1.98427	3.67032	GOLGA2;NEDD9;PLIN2;ULK1
Positive Regulation Of Leukocyte Chemotaxis (GO:0002690)	4	54	0.157283	0.501108	0	0	1.98427	3.67032	CXCL12;SERPINE1;NEDD9;VEGFA
Regulation Of Blood Vessel Endothelial Cell Migration (GO:0043535)	4	54	0.157283	0.501108	0	0	1.98427	3.67032	ANGPT1;HSPB1;FGF2;VEGFA
Regulation Of Focal Adhesion Assembly (GO:0051893)	4	54	0.157283	0.501108	0	0	1.98427	3.67032	EFNA5;ARHGAP6;PHLDB2;VEGFA
Cellular Response To Hormone Stimulus (GO:0032870)	6	94	0.158839	0.501108	0	0	1.69216	3.11336	NR4A3;GPER1;KLF9;AKR1C3;ESR1;NKX3-1
Blood Vessel Diameter Maintenance (GO:0097746)	3	36	0.163075	0.501108	0	0	2.25393	4.08762	EDNRB;CPS1;GPER1
Negative Regulation Of Protein Kinase B Signaling (GO:0051898)	3	36	0.163075	0.501108	0	0	2.25393	4.08762	GPER1;DDIT3;SH2B3
Positive Regulation Of RNA Splicing (GO:0033120)	3	36	0.163075	0.501108	0	0	2.25393	4.08762	RBM3;ERN1;PIK3R1
Positive Regulation Of Myeloid Cell Differentiation (GO:0045639)	3		0.163075	0.501108	0	0	2.25393	4.08762	FAXDC2;INHBA;RAB7B
Substrate Adhesion-Dependent Cell Spreading (GO:0034446)	3	36	0.163075	0.501108	0	0	2.25393	4.08762	ITGB3;PIK3R1;PARVB
Ceramide Metabolic Process (GO:0006672)	4	55	0.164773	0.501108	0	0	1.94526	3.50766	SGPL1;CERS6;SGMS2;PLPP3
Positive Regulation Of Tyrosine Phosphorylation Of STAT Protein (GO:0042531)	4	55	0.164773	0.501108	0	0	1.94526	3.50766	TSLP;CLCF1;LIF;VEGFA
Regulation Of DNA-templated Transcription (GO:0006355)	83	1922	0.16519	0.501108	0	0	1.13054	2.03572	CSRNP3;BNC2;THRA;SPIN4;GMNN;CHD7;BHLHE41;ZBTB21;LOXL3;HMGB3;RORA;ARRB1;MEOX2;FGF2;ETS2;HEY1;ZXDC;LRRFIP1;MAP3K5;NKX3-1;KLF11;ZHX3;PRMT2;PARP1;ANXA4;EBF1;ZHX1;ETV5;RUNX2;EREG;JMJD6;KAT2B;TOX2;SETBP1;DDIT3;SUB1;IRF1;TRIB3;ATF5;PLCB1;ATF3;VGLL4;KDM7A;VGLL3;CEBPA;TSHZ1;CEBPG;TWIST1;PRICKLE1;HTATSF1;NTN1;NPAS2;FOXO1;FSTL3;RELB;NFIL3;RUNX1T1;EGR2;FZD2;INSR;ATAD2;ZBTB10;NR2F2;INHBA;SMARCA1;KLF4;ZFHX4;ES…
Negative Regulation Of Phosphorylation (GO:0042326)	5	75	0.166549	0.501108	0	0	1.77211	3.17645	CDKN2C;SIRPA;IRS2;INHBA;PLPP3
Positive Regulation Of Neurogenesis (GO:0050769)	5	75	0.166549	0.501108	0	0	1.77211	3.17645	PTPRD;TIAM1;GPER1;PLXNA4;VEGFA
Regulation Of Stress Fiber Assembly (GO:0051492)	5	75	0.166549	0.501108	0	0	1.77211	3.17645	TACSTD2;ARHGAP28;PIK3R1;ARHGAP6;PHLDB2
N-glycan Processing (GO:0006491)	2	19	0.167205	0.501108	0	0	2.91552	5.21451	ST8SIA1;MAN1C1
NADP Metabolic Process (GO:0006739)	2	19	0.167205	0.501108	0	0	2.91552	5.21451	TP53I3;IDH1
Embryonic Digestive Tract Development (GO:0048566)	2	19	0.167205	0.501108	0	0	2.91552	5.21451	PDGFRA;TGFB2
Gastrulation (GO:0007369)	2	19	0.167205	0.501108	0	0	2.91552	5.21451	MKKS;NR4A3
Glycogen Metabolic Process (GO:0005977)	2	19	0.167205	0.501108	0	0	2.91552	5.21451	PYGB;PRKAG2
Insulin Secretion (GO:0030073)	2	19	0.167205	0.501108	0	0	2.91552	5.21451	PTPRN2;CAMK2G
Intrinsic Apoptotic Signaling Pathway In Response To DNA Damage By P53 Class Mediator (GO:0042771)	2	19	0.167205	0.501108	0	0	2.91552	5.21451	PYCARD;DDIT4
Mesoderm Development (GO:0007498)	2	19	0.167205	0.501108	0	0	2.91552	5.21451	MEST;VEGFA
Negative Regulation Of Cyclin-Dependent Protein Serine/Threonine Kinase Activity (GO:0045736)	2	19	0.167205	0.501108	0	0	2.91552	5.21451	CEBPA;NR2F2
Negative Regulation Of Fatty Acid Metabolic Process (GO:0045922)	2	19	0.167205	0.501108	0	0	2.91552	5.21451	UBR4;TRIB3
Neuron Apoptotic Process (GO:0051402)	2	19	0.167205	0.501108	0	0	2.91552	5.21451	BID;SCN2A
Nucleotide Biosynthetic Process (GO:0009165)	2	19	0.167205	0.501108	0	0	2.91552	5.21451	RRM2;GART
Phosphatidylcholine Biosynthetic Process (GO:0006656)	2	19	0.167205	0.501108	0	0	2.91552	5.21451	CHKA;SLC44A1
Purine Ribonucleotide Transport (GO:0015868)	2	19	0.167205	0.501108	0	0	2.91552	5.21451	LRRC8C;LRRC8E
rRNA Catabolic Process (GO:0016075)	2	19	0.167205	0.501108	0	0	2.91552	5.21451	EXOSC6;EXOSC5
Regulation Of B Cell Differentiation (GO:0045577)	2	19	0.167205	0.501108	0	0	2.91552	5.21451	MMP14;INHBA
Regulation Of Autophagy Of Mitochondrion (GO:1903146)	2	19	0.167205	0.501108	0	0	2.91552	5.21451	USP36;FBXW7
Regulation Of Cellular Response To Growth Factor Stimulus (GO:0090287)	2	19	0.167205	0.501108	0	0	2.91552	5.21451	FST;FSTL3
Regulation Of Fibroblast Growth Factor Receptor Signaling Pathway (GO:0040036)	2	19	0.167205	0.501108	0	0	2.91552	5.21451	SPRY2;FGF2
Regulation Of Megakaryocyte Differentiation (GO:0045652)	2	19	0.167205	0.501108	0	0	2.91552	5.21451	FAXDC2;RAB7B
Response To Fatty Acid (GO:0070542)	2	19	0.167205	0.501108	0	0	2.91552	5.21451	PDK4;FOXO1
Sphingosine Metabolic Process (GO:0006670)	2	19	0.167205	0.501108	0	0	2.91552	5.21451	SPHK1;PLPP3
Supramolecular Fiber Organization (GO:0097435)	15	316	0.170377	0.501108	0	0	1.32618	2.347	TMOD1;TGFB2;GSN;LOXL3;DPT;LOXL1;COL1A1;COL3A1;ADAMTS2;MARCKS;COL1A2;COL5A1;COL5A2;EMILIN1;ARHGEF2;BID
Muscle Cell Differentiation (GO:0042692)	3	37	0.17268	0.501108	0	0	2.18753	3.84199	MEGF10;SEMA4C;RORA
Negative Regulation Of Endothelial Cell Migration (GO:0010596)	3	37	0.17268	0.501108	0	0	2.18753	3.84199	STC1;NR2F2;FGF2
Negative Regulation Of Stress-Activated MAPK Cascade (GO:0032873)	3	37	0.17268	0.501108	0	0	2.18753	3.84199	PER1;SIRPA;FOXO1
Regulation Of Phosphoprotein Phosphatase Activity (GO:0043666)	3	37	0.17268	0.501108	0	0	2.18753	3.84199	PPP1R15A;CALM1;HSP90B1
Ventricular Septum Development (GO:0003281)	3	37	0.17268	0.501108	0	0	2.18753	3.84199	TGFBR3;TGFB2;HEY1
Positive Regulation Of Protein Secretion (GO:0050714)	5	76	0.173006	0.501108	0	0	1.74706	3.0651	TGFB2;GPER1;IRS2;ABCG1;BMP6
Regulation Of Protein Binding (GO:0043393)	7	118	0.175589	0.501108	0	0	1.56527	2.72296	GOLGA2;TIAM1;BMP2;SUB1;TRIB3;IFIT1;PKD1
Regulation Of Defense Response (GO:0031347)	6	97	0.175733	0.501108	0	0	1.63612	2.84487	AKNA;IRF1;PTGS2;SAMHD1;MGLL;PTGES
Nervous System Development (GO:0007399)	21	433	0.175788	0.501108	0	0	1.26827	2.20486	SEMA5A;EGR2;GSN;BDNF;CHD7;CABLES1;CXCR4;VLDLR;INHBA;LDB2;EFNA5;FGF2;PKD1;NPAS2;DCLK1;VEGFA;MARCKS;EDNRB;CHAC1;JARID2;SCN2A
Cilium Organization (GO:0044782)	12	228	0.178213	0.501108	0	0	1.38032	2.38074	MKKS;GSN;TMEM17;TMEM237;RAB23;ARMC9;BBS9;NEDD9;B9D1;KIFAP3;CC2D2A;CCDC28B
Neutrophil Migration (GO:1990266)	5	77	0.179557	0.501108	0	0	1.72271	2.95834	TGFB2;CXCL8;PDE4B;CCL2;CXCL3
Positive Regulation Of JNK Cascade (GO:0046330)	5	77	0.179557	0.501108	0	0	1.72271	2.95834	PYCARD;TNFRSF19;PLCB1;TLR3;MAP3K5
Positive Regulation Of Endothelial Cell Proliferation (GO:0001938)	5	77	0.179557	0.501108	0	0	1.72271	2.95834	SEMA5A;BMP2;ITGB3;FGF2;VEGFA
C-terminal Protein Deglutamylation (GO:0035609)	1	5	0.179748	0.501108	0	0	6.19169	10.6262	AGBL5
ERBB2-EGFR Signaling Pathway (GO:0038134)	1	5	0.179748	0.501108	0	0	6.19169	10.6262	EREG
Golgi Disassembly (GO:0090166)	1	5	0.179748	0.501108	0	0	6.19169	10.6262	GOLGA2
ISG15-protein Conjugation (GO:0032020)	1	5	0.179748	0.501108	0	0	6.19169	10.6262	UBA7
L-aspartate Import Across Plasma Membrane (GO:0140009)	1	5	0.179748	0.501108	0	0	6.19169	10.6262	SLC1A4
L-aspartate Transmembrane Transport (GO:0070778)	1	5	0.179748	0.501108	0	0	6.19169	10.6262	SLC1A4
PERK-mediated Unfolded Protein Response (GO:0036499)	1	5	0.179748	0.501108	0	0	6.19169	10.6262	DDIT3
Activation Of Transmembrane Receptor Protein Tyrosine Kinase Activity (GO:0007171)	1	5	0.179748	0.501108	0	0	6.19169	10.6262	ANGPT1
Adenylate Cyclase-Activating Dopamine Receptor Signaling Pathway (GO:0007191)	1	5	0.179748	0.501108	0	0	6.19169	10.6262	GNG2
Aspartate Metabolic Process (GO:0006531)	1	5	0.179748	0.501108	0	0	6.19169	10.6262	GOT1
Attachment Of GPI Anchor To Protein (GO:0016255)	1	5	0.179748	0.501108	0	0	6.19169	10.6262	PIGK
Blood Vessel Endothelial Cell Proliferation Involved In Sprouting Angiogenesis (GO:0002043)	1	5	0.179748	0.501108	0	0	6.19169	10.6262	SEMA5A
Cellular Response To Iron Ion (GO:0071281)	1	5	0.179748	0.501108	0	0	6.19169	10.6262	BMP6
Chemokine (C-X-C Motif) Ligand 12 Signaling Pathway (GO:0038146)	1	5	0.179748	0.501108	0	0	6.19169	10.6262	CXCR4
Cholesterol Import (GO:0070508)	1	5	0.179748	0.501108	0	0	6.19169	10.6262	LDLR
Choline Metabolic Process (GO:0019695)	1	5	0.179748	0.501108	0	0	6.19169	10.6262	SLC44A1
Cilium Disassembly (GO:0061523)	1	5	0.179748	0.501108	0	0	6.19169	10.6262	NEDD9
Enamel Mineralization (GO:0070166)	1	5	0.179748	0.501108	0	0	6.19169	10.6262	FAM20A
Endothelin Receptor Signaling Pathway (GO:0086100)	1	5	0.179748	0.501108	0	0	6.19169	10.6262	EDNRB
fatty-acyl-CoA Catabolic Process (GO:0036115)	1	5	0.179748	0.501108	0	0	6.19169	10.6262	NUDT7
Female Gonad Development (GO:0008585)	1	5	0.179748	0.501108	0	0	6.19169	10.6262	NR2F2
Gamma-Aminobutyric Acid Metabolic Process (GO:0009448)	1	5	0.179748	0.501108	0	0	6.19169	10.6262	SLC38A1
Hepatocyte Differentiation (GO:0070365)	1	5	0.179748	0.501108	0	0	6.19169	10.6262	PCK2
Histamine Metabolic Process (GO:0001692)	1	5	0.179748	0.501108	0	0	6.19169	10.6262	HNMT
Inflammatory Response To Wounding (GO:0090594)	1	5	0.179748	0.501108	0	0	6.19169	10.6262	TLR3
Interleukin-4-Mediated Signaling Pathway (GO:0035771)	1	5	0.179748	0.501108	0	0	6.19169	10.6262	IL4R
Lipid Droplet Disassembly (GO:1905691)	1	5	0.179748	0.501108	0	0	6.19169	10.6262	PLIN2
Mesodermal Cell Fate Commitment (GO:0001710)	1	5	0.179748	0.501108	0	0	6.19169	10.6262	KLF4
Metanephric Collecting Duct Development (GO:0072205)	1	5	0.179748	0.501108	0	0	6.19169	10.6262	PKD1
Mitochondrial Protein Catabolic Process (GO:0035694)	1	5	0.179748	0.501108	0	0	6.19169	10.6262	SPATA18
Morphogenesis Of An Endothelium (GO:0003159)	1	5	0.179748	0.501108	0	0	6.19169	10.6262	RHOB
Negative Regulation Of PERK-mediated Unfolded Protein Response (GO:1903898)	1	5	0.179748	0.501108	0	0	6.19169	10.6262	PPP1R15A
Negative Regulation Of Amyloid Precursor Protein Biosynthetic Process (GO:0042985)	1	5	0.179748	0.501108	0	0	6.19169	10.6262	AGO2
Negative Regulation Of Astrocyte Differentiation (GO:0048712)	1	5	0.179748	0.501108	0	0	6.19169	10.6262	LDLR
Negative Regulation Of Cardiac Muscle Cell Apoptotic Process (GO:0010667)	1	5	0.179748	0.501108	0	0	6.19169	10.6262	NUPR1
Negative Regulation Of Cardiac Muscle Tissue Growth (GO:0055022)	1	5	0.179748	0.501108	0	0	6.19169	10.6262	VGLL4
Negative Regulation Of Chemokine-Mediated Signaling Pathway (GO:0070100)	1	5	0.179748	0.501108	0	0	6.19169	10.6262	SH2B3
Negative Regulation Of Erythrocyte Differentiation (GO:0045647)	1	5	0.179748	0.501108	0	0	6.19169	10.6262	HSPA9
Negative Regulation Of Glucocorticoid Receptor Signaling Pathway (GO:2000323)	1	5	0.179748	0.501108	0	0	6.19169	10.6262	PER1
Negative Regulation Of Histone Acetylation (GO:0035067)	1	5	0.179748	0.501108	0	0	6.19169	10.6262	TWIST1
Negative Regulation Of Lens Fiber Cell Differentiation (GO:1902747)	1	5	0.179748	0.501108	0	0	6.19169	10.6262	SPRY2
Negative Regulation Of Lipoprotein Lipase Activity (GO:0051005)	1	5	0.179748	0.501108	0	0	6.19169	10.6262	ANGPTL4
Negative Regulation Of Morphogenesis Of An Epithelium (GO:1905331)	1	5	0.179748	0.501108	0	0	6.19169	10.6262	TACSTD2
Negative Regulation Of Neuron Migration (GO:2001223)	1	5	0.179748	0.501108	0	0	6.19169	10.6262	COL3A1
Negative Regulation Of Relaxation Of Muscle (GO:1901078)	1	5	0.179748	0.501108	0	0	6.19169	10.6262	PDE4B
Negative Regulation Of Toll-Like Receptor 2 Signaling Pathway (GO:0034136)	1	5	0.179748	0.501108	0	0	6.19169	10.6262	TNFAIP3
Negative Regulation Of Vitamin Metabolic Process (GO:0046137)	1	5	0.179748	0.501108	0	0	6.19169	10.6262	SNAI2
Nucleotide-Binding Domain, Leucine Rich Repeat Containing Receptor Signaling Pathway (GO:0035872)	1	5	0.179748	0.501108	0	0	6.19169	10.6262	TNFAIP3
Osmosensory Signaling Pathway (GO:0007231)	1	5	0.179748	0.501108	0	0	6.19169	10.6262	PYCARD
Plus-End-Directed Organelle Transport Along Microtubule (GO:0072386)	1	5	0.179748	0.501108	0	0	6.19169	10.6262	KIFAP3
Positive Regulation Of T-helper 1 Cell Cytokine Production (GO:2000556)	1	5	0.179748	0.501108	0	0	6.19169	10.6262	IL18R1
Positive Regulation Of Epithelial Cell Differentiation Involved In Kidney Development (GO:2000698)	1	5	0.179748	0.501108	0	0	6.19169	10.6262	LIF
Positive Regulation Of Fever Generation (GO:0031622)	1	5	0.179748	0.501108	0	0	6.19169	10.6262	PTGS2
Positive Regulation Of Hemoglobin Biosynthetic Process (GO:0046985)	1	5	0.179748	0.501108	0	0	6.19169	10.6262	KLF4
Positive Regulation Of Natural Killer Cell Mediated Cytotoxicity Directed Against Tumor Cell Target (GO:0002860)	1	5	0.179748	0.501108	0	0	6.19169	10.6262	PVR
Positive Regulation Of Natural Killer Cell Mediated Immune Response To Tumor Cell (GO:0002857)	1	5	0.179748	0.501108	0	0	6.19169	10.6262	PVR
Positive Regulation Of Necroptotic Process (GO:0060545)	1	5	0.179748	0.501108	0	0	6.19169	10.6262	PARP1
Positive Regulation Of Osteoblast Proliferation (GO:0033690)	1	5	0.179748	0.501108	0	0	6.19169	10.6262	TMEM119
Positive Regulation Of Peroxisome Proliferator Activated Receptor Signaling Pathway (GO:0035360)	1	5	0.179748	0.501108	0	0	6.19169	10.6262	BMP2
Positive Regulation Of Programmed Necrotic Cell Death (GO:0062100)	1	5	0.179748	0.501108	0	0	6.19169	10.6262	PARP1
Positive Regulation Of Pyruvate Dehydrogenase Activity (GO:1904184)	1	5	0.179748	0.501108	0	0	6.19169	10.6262	PPM1H
Positive Regulation Of Receptor Binding (GO:1900122)	1	5	0.179748	0.501108	0	0	6.19169	10.6262	BDNF
Positive Regulation Of Toll-Like Receptor 2 Signaling Pathway (GO:0034137)	1	5	0.179748	0.501108	0	0	6.19169	10.6262	TLR1
Positive Regulation Of Translation In Response To Stress (GO:0032056)	1	5	0.179748	0.501108	0	0	6.19169	10.6262	EIF2AK4
Positive Regulation Of Vascular Associated Smooth Muscle Cell Differentiation (GO:1905065)	1	5	0.179748	0.501108	0	0	6.19169	10.6262	GPER1
Positive Regulation Of Vesicle Fusion (GO:0031340)	1	5	0.179748	0.501108	0	0	6.19169	10.6262	C2CD5
Proline Metabolic Process (GO:0006560)	1	5	0.179748	0.501108	0	0	6.19169	10.6262	PYCR2
Protein Sulfation (GO:0006477)	1	5	0.179748	0.501108	0	0	6.19169	10.6262	TPST1
Protein Targeting To Vacuole Involved In Autophagy (GO:0071211)	1	5	0.179748	0.501108	0	0	6.19169	10.6262	SMURF1
Pteridine-Containing Compound Metabolic Process (GO:0042558)	1	5	0.179748	0.501108	0	0	6.19169	10.6262	GCH1
Purine Deoxyribonucleotide Catabolic Process (GO:0009155)	1	5	0.179748	0.501108	0	0	6.19169	10.6262	SAMHD1
Purine Nucleobase Biosynthetic Process (GO:0009113)	1	5	0.179748	0.501108	0	0	6.19169	10.6262	SHMT2
Purine-Containing Compound Catabolic Process (GO:0072523)	1	5	0.179748	0.501108	0	0	6.19169	10.6262	DPYD
Regulation Of T-helper 1 Cell Cytokine Production (GO:2000554)	1	5	0.179748	0.501108	0	0	6.19169	10.6262	IL18R1
Regulation Of T-helper 17 Cell Lineage Commitment (GO:2000328)	1	5	0.179748	0.501108	0	0	6.19169	10.6262	LOXL3
Regulation Of Circadian Sleep/Wake Cycle, Sleep (GO:0045187)	1	5	0.179748	0.501108	0	0	6.19169	10.6262	PARP1
Regulation Of Endoplasmic Reticulum Tubular Network Organization (GO:1903371)	1	5	0.179748	0.501108	0	0	6.19169	10.6262	LNPK
Regulation Of Hepatocyte Proliferation (GO:2000345)	1	5	0.179748	0.501108	0	0	6.19169	10.6262	FBXW7
Regulation Of Histone Deacetylase Activity (GO:1901725)	1	5	0.179748	0.501108	0	0	6.19169	10.6262	VEGFA
Regulation Of Hormone Biosynthetic Process (GO:0046885)	1	5	0.179748	0.501108	0	0	6.19169	10.6262	STC2
Regulation Of Long-Chain Fatty Acid Import Across Plasma Membrane (GO:0010746)	1	5	0.179748	0.501108	0	0	6.19169	10.6262	IRS2
Regulation Of Mast Cell Chemotaxis (GO:0060753)	1	5	0.179748	0.501108	0	0	6.19169	10.6262	VEGFA
Regulation Of Monoatomic Anion Transport (GO:0044070)	1	5	0.179748	0.501108	0	0	6.19169	10.6262	STC1
Regulation Of Neutrophil Extravasation (GO:2000389)	1	5	0.179748	0.501108	0	0	6.19169	10.6262	RIPOR2
Regulation Of Nitric Oxide Mediated Signal Transduction (GO:0010749)	1	5	0.179748	0.501108	0	0	6.19169	10.6262	VEGFA
Regulation Of Relaxation Of Cardiac Muscle (GO:1901897)	1	5	0.179748	0.501108	0	0	6.19169	10.6262	PDE4B
Regulation Of Retinal Ganglion Cell Axon Guidance (GO:0090259)	1	5	0.179748	0.501108	0	0	6.19169	10.6262	VEGFA
Regulation Of Tetrapyrrole Biosynthetic Process (GO:1901463)	1	5	0.179748	0.501108	0	0	6.19169	10.6262	TMEM14A
Regulation Of Translation In Response To Endoplasmic Reticulum Stress (GO:0036490)	1	5	0.179748	0.501108	0	0	6.19169	10.6262	SESN2
Regulation Of Vitamin D Biosynthetic Process (GO:0060556)	1	5	0.179748	0.501108	0	0	6.19169	10.6262	SNAI2
Response To Gonadotropin (GO:0034698)	1	5	0.179748	0.501108	0	0	6.19169	10.6262	TGFBR3
Response To Testosterone (GO:0033574)	1	5	0.179748	0.501108	0	0	6.19169	10.6262	NKX3-1
Short-Chain Fatty Acid Catabolic Process (GO:0019626)	1	5	0.179748	0.501108	0	0	6.19169	10.6262	PCK2
Sphingomyelin Biosynthetic Process (GO:0006686)	1	5	0.179748	0.501108	0	0	6.19169	10.6262	SGMS2
succinyl-CoA Catabolic Process (GO:1901289)	1	5	0.179748	0.501108	0	0	6.19169	10.6262	NUDT7
Thiamine-Containing Compound Metabolic Process (GO:0042723)	1	5	0.179748	0.501108	0	0	6.19169	10.6262	SLC19A2
Transmembrane Receptor Protein Tyrosine Phosphatase Signaling Pathway (GO:0007185)	1	5	0.179748	0.501108	0	0	6.19169	10.6262	PTPRD
Type B Pancreatic Cell Proliferation (GO:0044342)	1	5	0.179748	0.501108	0	0	6.19169	10.6262	CCN3
Urea Cycle (GO:0000050)	1	5	0.179748	0.501108	0	0	6.19169	10.6262	CPS1
Valine Metabolic Process (GO:0006573)	1	5	0.179748	0.501108	0	0	6.19169	10.6262	HIBCH
Vascular Endothelial Growth Factor Receptor-2 Signaling Pathway (GO:0036324)	1	5	0.179748	0.501108	0	0	6.19169	10.6262	VEGFA
Venous Blood Vessel Morphogenesis (GO:0048845)	1	5	0.179748	0.501108	0	0	6.19169	10.6262	VEGFA
Ventricular Compact Myocardium Morphogenesis (GO:0003223)	1	5	0.179748	0.501108	0	0	6.19169	10.6262	TGFBR3
RNA Catabolic Process (GO:0006401)	4	57	0.180124	0.501108	0	0	1.87166	3.20823	ERN1;ISG20;EXOSC6;EXOSC5
Cellular Response To Tumor Necrosis Factor (GO:0071356)	7	119	0.180795	0.501108	0	0	1.55122	2.65319	PYCARD;CXCL8;GPER1;CCL2;ARHGEF2;TNFRSF1B;NKX3-1
DNA Unwinding Involved In DNA Replication (GO:0006268)	2	20	0.181262	0.501108	0	0	2.75341	4.7023	GINS1;TWNK
T Cell Mediated Immunity (GO:0002456)	2	20	0.181262	0.501108	0	0	2.75341	4.7023	CADM1;BTN3A3
Adenine Nucleotide Transport (GO:0051503)	2	20	0.181262	0.501108	0	0	2.75341	4.7023	LRRC8C;LRRC8E
Ameboidal-Type Cell Migration (GO:0001667)	2	20	0.181262	0.501108	0	0	2.75341	4.7023	CENPV;CCN3
Calcium-Mediated Signaling Using Intracellular Calcium Source (GO:0035584)	2	20	0.181262	0.501108	0	0	2.75341	4.7023	PTGFR;VCAM1
Cellular Response To Estradiol Stimulus (GO:0071392)	2	20	0.181262	0.501108	0	0	2.75341	4.7023	GPER1;ESR1
Endothelial Cell Development (GO:0001885)	2	20	0.181262	0.501108	0	0	2.75341	4.7023	STC1;ICAM1
Long-Term Memory (GO:0007616)	2	20	0.181262	0.501108	0	0	2.75341	4.7023	EIF2AK4;LDLR
Mesoderm Formation (GO:0001707)	2	20	0.181262	0.501108	0	0	2.75341	4.7023	ITGA2;ITGB3
Negative Regulation Of B Cell Activation (GO:0050869)	2	20	0.181262	0.501108	0	0	2.75341	4.7023	TNFAIP3;INHBA
Negative Regulation Of Cyclin-Dependent Protein Kinase Activity (GO:1904030)	2	20	0.181262	0.501108	0	0	2.75341	4.7023	CEBPA;NR2F2
Negative Regulation Of Cytokine Production Involved In Inflammatory Response (GO:1900016)	2	20	0.181262	0.501108	0	0	2.75341	4.7023	PYCARD;SIRPA
Negative Regulation Of Microtubule Depolymerization (GO:0007026)	2	20	0.181262	0.501108	0	0	2.75341	4.7023	BMERB1;ARHGEF2
Negative Regulation Of Phosphate Metabolic Process (GO:0045936)	2	20	0.181262	0.501108	0	0	2.75341	4.7023	CDKN2C;INHBA
Negative Regulation Of Small GTPase Mediated Signal Transduction (GO:0051058)	2	20	0.181262	0.501108	0	0	2.75341	4.7023	TGFB2;SPRY2
Positive Regulation Of Embryonic Development (GO:0040019)	2	20	0.181262	0.501108	0	0	2.75341	4.7023	UTP25;PLCB1
Positive Regulation Of Leukocyte Activation (GO:0002696)	2	20	0.181262	0.501108	0	0	2.75341	4.7023	CEBPA;TSLP
Positive Regulation Of Lipid Catabolic Process (GO:0050996)	2	20	0.181262	0.501108	0	0	2.75341	4.7023	TWIST1;IRS2
Positive Regulation Of Protein Processing (GO:0010954)	2	20	0.181262	0.501108	0	0	2.75341	4.7023	CCBE1;GSN
Response To ATP (GO:0033198)	2	20	0.181262	0.501108	0	0	2.75341	4.7023	NT5E;HSP90B1
Sensory Perception Of Pain (GO:0019233)	2	20	0.181262	0.501108	0	0	2.75341	4.7023	CCL2;PTGES
Regulation Of Intracellular Signal Transduction (GO:1902531)	15	297	0.182273	0.503465	0	0	1.32218	2.25068	DAPK2;NOP2;ARHGAP18;HSPB1;ARHGAP28;GDF5;ARHGAP6;VEGFA;BCR;AKAP12;PYCARD;TIAM1;ARHGEF9;CHEK1;ARHGEF2
Negative Regulation Of Type I Interferon Production (GO:0032480)	3	38	0.182441	0.503493	0	0	2.12492	3.61518	PYCARD;SIRPA;RELB
Regulation Of Canonical Wnt Signaling Pathway (GO:0060828)	11	207	0.183319	0.505477	0	0	1.39405	2.36504	COL1A1;SEMA5A;IGFBP1;LMBR1L;TLE3;BMP2;DDIT3;SNAI2;PRICKLE1;LGR4;RBMS3
Cellular Response To Nutrient Levels (GO:0031669)	5	78	0.1862	0.512533	0	0	1.69902	2.85594	STK24;PDK4;PRKAG2;ULK1;FOXO1
Regulation Of Innate Immune Response (GO:0045088)	5	78	0.1862	0.512533	0	0	1.69902	2.85594	PARP1;IRF1;TNFAIP3;SAMHD1;EREG
Glycosaminoglycan Biosynthetic Process (GO:0006024)	4	58	0.187972	0.514669	0	0	1.8369	3.07031	CHST7;ANGPT1;ST3GAL1;HS3ST1
Renal System Development (GO:0072001)	4	58	0.187972	0.514669	0	0	1.8369	3.07031	HELLS;TGFB2;PKD1;VEGFA
Negative Regulation Of Cell-Substrate Adhesion (GO:0010812)	3	39	0.192345	0.514669	0	0	2.06578	3.40538	TACSTD2;SEMA3E;EFNA5
Negative Regulation Of Protein Secretion (GO:0050709)	3	39	0.192345	0.514669	0	0	2.06578	3.40538	CCN3;HMGCR;FOXO1
Neuron Projection Extension (GO:1990138)	3	39	0.192345	0.514669	0	0	2.06578	3.40538	SEMA5A;ULK1;EIF2AK4
Regulation Of Receptor-Mediated Endocytosis (GO:0048259)	3	39	0.192345	0.514669	0	0	2.06578	3.40538	SGIP1;SERPINE1;BMP2K
Cellular Response To UV (GO:0034644)	5	79	0.19293	0.514669	0	0	1.67597	2.75769	MC1R;PARP1;MMP1;EIF2AK4;CUL4B
Chaperone-Mediated Protein Complex Assembly (GO:0051131)	2	21	0.195485	0.514669	0	0	2.60835	4.25754	MKKS;LONP1
Focal Adhesion Assembly (GO:0048041)	2	21	0.195485	0.514669	0	0	2.60835	4.25754	BCR;CDH11
Modulation By Host Of Viral Genome Replication (GO:0044827)	2	21	0.195485	0.514669	0	0	2.60835	4.25754	NUCKS1;EIF2AK4
Positive Regulation Of T Cell Cytokine Production (GO:0002726)	2	21	0.195485	0.514669	0	0	2.60835	4.25754	CD55;IL18R1
Positive Regulation Of Blood Coagulation (GO:0030194)	2	21	0.195485	0.514669	0	0	2.60835	4.25754	SERPINE1;EMILIN1
Positive Regulation Of Natural Killer Cell Mediated Cytotoxicity (GO:0045954)	2	21	0.195485	0.514669	0	0	2.60835	4.25754	CADM1;PVR
Purine Nucleotide Biosynthetic Process (GO:0006164)	2	21	0.195485	0.514669	0	0	2.60835	4.25754	NAMPT;GART
Regulation Of Anoikis (GO:2000209)	2	21	0.195485	0.514669	0	0	2.60835	4.25754	PDK4;SNAI2
Regulation Of Lipid Storage (GO:0010883)	2	21	0.195485	0.514669	0	0	2.60835	4.25754	FBXW7;ITGB3
Regulation Of Steroid Metabolic Process (GO:0019218)	2	21	0.195485	0.514669	0	0	2.60835	4.25754	RORA;ABCG1
Regulation Of Transferase Activity (GO:0051338)	2	21	0.195485	0.514669	0	0	2.60835	4.25754	KAT2B;LDB2
Sodium Ion Import Across Plasma Membrane (GO:0098719)	2	21	0.195485	0.514669	0	0	2.60835	4.25754	SLC9A7;SLC9A9
Anterior/Posterior Pattern Specification (GO:0009952)	4	59	0.195928	0.514669	0	0	1.80341	2.93957	BMP2;HEY1;DDIT3;BHLHE41
Glucose Metabolic Process (GO:0006006)	4	59	0.195928	0.514669	0	0	1.80341	2.93957	IRS2;ENO2;SLC25A12;PCK2
Phospholipid Transport (GO:0015914)	4	59	0.195928	0.514669	0	0	1.80341	2.93957	SCP2;LDLR;PITPNC1;ABCG1
Positive Regulation Of Developmental Process (GO:0051094)	12	233	0.197089	0.514669	0	0	1.34874	2.19048	UTP25;BMP2;INSR;FST;TMEM79;AGO2;TMEM119;VLDLR;SINHCAF;PLCB1;PHLDB2;VEGFA
Notch Signaling Pathway (GO:0007219)	3	40	0.202379	0.514669	0	0	2.00985	3.21096	BMP2;HEY1;SNAI2
Regulation Of Cytosolic Calcium Ion Concentration (GO:0051480)	3	40	0.202379	0.514669	0	0	2.00985	3.21096	CALB2;GPER1;ATP2B1
Regulation Of Glycolytic Process (GO:0006110)	3	40	0.202379	0.514669	0	0	2.00985	3.21096	INSR;PRKAG2;NUPR1
Regulation Of Protein Dephosphorylation (GO:0035304)	3	40	0.202379	0.514669	0	0	2.00985	3.21096	PPP1R15A;CALM1;HSP90B1
protein-DNA Complex Organization (GO:0071824)	4	60	0.203985	0.514669	0	0	1.77111	2.81556	USP36;NUCKS1;TCF4;HMGN3
Enzyme-Linked Receptor Protein Signaling Pathway (GO:0007167)	7	124	0.207755	0.514669	0	0	1.48454	2.3328	PTPRD;PDGFRA;BDNF;INSR;LIF;NEDD9;ROR1
Negative Regulation Of Growth (GO:0045926)	7	124	0.207755	0.514669	0	0	1.48454	2.3328	TGFB2;NDRG3;CDKN2C;SESN2;CCN3;INHBA;VGLL4
Protein Dephosphorylation (GO:0006470)	7	124	0.207755	0.514669	0	0	1.48454	2.3328	PTPRD;PPP1R15A;DUSP5;PPP2R1B;UBASH3B;PPM1H;DUSP6
Blood Vessel Endothelial Cell Migration (GO:0043534)	2	22	0.209839	0.514669	0	0	2.47781	3.86888	FGF2;VEGFA
Cellular Response To Interferon-Beta (GO:0035458)	2	22	0.209839	0.514669	0	0	2.47781	3.86888	IRF1;CALM1
Modulation By Host Of Viral Process (GO:0044788)	2	22	0.209839	0.514669	0	0	2.47781	3.86888	EEA1;NUCKS1
Negative Regulation Of Cell Development (GO:0010721)	2	22	0.209839	0.514669	0	0	2.47781	3.86888	RFLNB;PTHLH
Negative Regulation Of Extrinsic Apoptotic Signaling Pathway In Absence Of Ligand (GO:2001240)	2	22	0.209839	0.514669	0	0	2.47781	3.86888	UNC5B;SNAI2
Negative Regulation Of Macroautophagy (GO:0016242)	2	22	0.209839	0.514669	0	0	2.47781	3.86888	USP36;NUPR1
Negative Regulation Of Myeloid Cell Differentiation (GO:0045638)	2	22	0.209839	0.514669	0	0	2.47781	3.86888	HSPA9;MEIS2
Negative Regulation Of Signal Transduction In Absence Of Ligand (GO:1901099)	2	22	0.209839	0.514669	0	0	2.47781	3.86888	UNC5B;SNAI2
Regulation Of Regulatory T Cell Differentiation (GO:0045589)	2	22	0.209839	0.514669	0	0	2.47781	3.86888	IRF1;VSIR
Regulation Of Release Of Sequestered Calcium Ion Into Cytosol By Sarcoplasmic Reticulum (GO:0010880)	2	22	0.209839	0.514669	0	0	2.47781	3.86888	SRI;CALM1
snRNA 3'-End Processing (GO:0034472)	2	22	0.209839	0.514669	0	0	2.47781	3.86888	EXOSC6;EXOSC5
'De Novo' AMP Biosynthetic Process (GO:0044208)	1	6	0.211623	0.514669	0	0	4.95309	7.69191	GART
ATF6-mediated Unfolded Protein Response (GO:0036500)	1	6	0.211623	0.514669	0	0	4.95309	7.69191	DDIT3
DNA Strand Resection Involved In Replication Fork Processing (GO:0110025)	1	6	0.211623	0.514669	0	0	4.95309	7.69191	SAMHD1
G Protein-Coupled Receptor Internalization (GO:0002031)	1	6	0.211623	0.514669	0	0	4.95309	7.69191	ARRB1
GMP Biosynthetic Process (GO:0006177)	1	6	0.211623	0.514669	0	0	4.95309	7.69191	GART
IRE1-mediated Unfolded Protein Response (GO:0036498)	1	6	0.211623	0.514669	0	0	4.95309	7.69191	ERN1
Actin Filament Reorganization (GO:0090527)	1	6	0.211623	0.514669	0	0	4.95309	7.69191	NEDD9
Adenosine Metabolic Process (GO:0046085)	1	6	0.211623	0.514669	0	0	4.95309	7.69191	ADA
Atrioventricular Valve Formation (GO:0003190)	1	6	0.211623	0.514669	0	0	4.95309	7.69191	HEY1
Autophagosome Membrane Docking (GO:0016240)	1	6	0.211623	0.514669	0	0	4.95309	7.69191	CALM1
Bleb Assembly (GO:0032060)	1	6	0.211623	0.514669	0	0	4.95309	7.69191	MYLK
Cellular Hyperosmotic Response (GO:0071474)	1	6	0.211623	0.514669	0	0	4.95309	7.69191	ARHGEF2
Cellular Hypotonic Response (GO:0071476)	1	6	0.211623	0.514669	0	0	4.95309	7.69191	MYLK
Cellular Response To Bacterial Lipopeptide (GO:0071221)	1	6	0.211623	0.514669	0	0	4.95309	7.69191	TLR1
Cellular Response To Hepatocyte Growth Factor Stimulus (GO:0035729)	1	6	0.211623	0.514669	0	0	4.95309	7.69191	HGF
Cellular Response To Laminar Fluid Shear Stress (GO:0071499)	1	6	0.211623	0.514669	0	0	4.95309	7.69191	KLF4
Cellular Response To Prostaglandin E Stimulus (GO:0071380)	1	6	0.211623	0.514669	0	0	4.95309	7.69191	GNG2
Choline Transport (GO:0015871)	1	6	0.211623	0.514669	0	0	4.95309	7.69191	SLC44A1
Citrulline Metabolic Process (GO:0000052)	1	6	0.211623	0.514669	0	0	4.95309	7.69191	CPS1
Definitive Hemopoiesis (GO:0060216)	1	6	0.211623	0.514669	0	0	4.95309	7.69191	TGFBR3
Delamination (GO:0060232)	1	6	0.211623	0.514669	0	0	4.95309	7.69191	AKNA
Desmosome Organization (GO:0002934)	1	6	0.211623	0.514669	0	0	4.95309	7.69191	SNAI2
Dorsal Aorta Development (GO:0035907)	1	6	0.211623	0.514669	0	0	4.95309	7.69191	HEY1
Dorsal Aorta Morphogenesis (GO:0035912)	1	6	0.211623	0.514669	0	0	4.95309	7.69191	HEY1
Elastic Fiber Assembly (GO:0048251)	1	6	0.211623	0.514669	0	0	4.95309	7.69191	EMILIN1
Excitatory Chemical Synaptic Transmission (GO:0098976)	1	6	0.211623	0.514669	0	0	4.95309	7.69191	PDLIM4
Exocrine System Development (GO:0035272)	1	6	0.211623	0.514669	0	0	4.95309	7.69191	NKX3-1
Gland Morphogenesis (GO:0022612)	1	6	0.211623	0.514669	0	0	4.95309	7.69191	TGFB2
Glandular Epithelial Cell Development (GO:0002068)	1	6	0.211623	0.514669	0	0	4.95309	7.69191	BMP6
Glucan Catabolic Process (GO:0009251)	1	6	0.211623	0.514669	0	0	4.95309	7.69191	PYGB
Glycogen Catabolic Process (GO:0005980)	1	6	0.211623	0.514669	0	0	4.95309	7.69191	PYGB
Glycosylceramide Biosynthetic Process (GO:0046476)	1	6	0.211623	0.514669	0	0	4.95309	7.69191	UGCG
Hepatocyte Growth Factor Receptor Signaling Pathway (GO:0048012)	1	6	0.211623	0.514669	0	0	4.95309	7.69191	HGF
Histidine Catabolic Process (GO:0006548)	1	6	0.211623	0.514669	0	0	4.95309	7.69191	HNMT
Histidine Metabolic Process (GO:0006547)	1	6	0.211623	0.514669	0	0	4.95309	7.69191	HNMT
Hypotonic Response (GO:0006971)	1	6	0.211623	0.514669	0	0	4.95309	7.69191	MYLK
Insulin Secretion Involved In Cellular Response To Glucose Stimulus (GO:0035773)	1	6	0.211623	0.514669	0	0	4.95309	7.69191	PTPRN2
Intracellular Sequestering Of Iron Ion (GO:0006880)	1	6	0.211623	0.514669	0	0	4.95309	7.69191	SRI
Keratinocyte Proliferation (GO:0043616)	1	6	0.211623	0.514669	0	0	4.95309	7.69191	EREG
Lymphocyte Migration Into Lymphoid Organs (GO:0097021)	1	6	0.211623	0.514669	0	0	4.95309	7.69191	NEDD9
Macropinocytosis (GO:0044351)	1	6	0.211623	0.514669	0	0	4.95309	7.69191	PYCARD
Maintenance Of Protein Location In Extracellular Region (GO:0071694)	1	6	0.211623	0.514669	0	0	4.95309	7.69191	FBN1
Marginal Zone B Cell Differentiation (GO:0002315)	1	6	0.211623	0.514669	0	0	4.95309	7.69191	DOCK10
Membrane Invagination (GO:0010324)	1	6	0.211623	0.514669	0	0	4.95309	7.69191	SMURF1
Metanephric Nephron Tubule Development (GO:0072234)	1	6	0.211623	0.514669	0	0	4.95309	7.69191	PKD1
Mitochondrion-Endoplasmic Reticulum Membrane Tethering (GO:1990456)	1	6	0.211623	0.514669	0	0	4.95309	7.69191	CALM1
Monoacylglycerol Catabolic Process (GO:0052651)	1	6	0.211623	0.514669	0	0	4.95309	7.69191	MGLL
Negative Regulation Of CD4-positive, Alpha-Beta T Cell Proliferation (GO:2000562)	1	6	0.211623	0.514669	0	0	4.95309	7.69191	VSIR
Negative Regulation Of Centriole Replication (GO:0046600)	1	6	0.211623	0.514669	0	0	4.95309	7.69191	KAT2B
Negative Regulation Of Dendritic Cell Apoptotic Process (GO:2000669)	1	6	0.211623	0.514669	0	0	4.95309	7.69191	CXCL12
Negative Regulation Of Lipoprotein Particle Clearance (GO:0010985)	1	6	0.211623	0.514669	0	0	4.95309	7.69191	LDLR
Negative Regulation Of Low-Density Lipoprotein Receptor Activity (GO:1905598)	1	6	0.211623	0.514669	0	0	4.95309	7.69191	ITGB3
Negative Regulation Of Lymphocyte Differentiation (GO:0045620)	1	6	0.211623	0.514669	0	0	4.95309	7.69191	INHBA
Negative Regulation Of Plasminogen Activation (GO:0010757)	1	6	0.211623	0.514669	0	0	4.95309	7.69191	SERPINE1
Negative Regulation Of Ruffle Assembly (GO:1900028)	1	6	0.211623	0.514669	0	0	4.95309	7.69191	TACSTD2
Negative Regulation Of Steroid Metabolic Process (GO:0045939)	1	6	0.211623	0.514669	0	0	4.95309	7.69191	BMP2
Negative Regulation Of Stress-Activated Protein Kinase Signaling Cascade (GO:0070303)	1	6	0.211623	0.514669	0	0	4.95309	7.69191	FOXO1
Neurotrophin TRK Receptor Signaling Pathway (GO:0048011)	1	6	0.211623	0.514669	0	0	4.95309	7.69191	DDIT4
Nucleobase Biosynthetic Process (GO:0046112)	1	6	0.211623	0.514669	0	0	4.95309	7.69191	SHMT2
Nucleobase Catabolic Process (GO:0046113)	1	6	0.211623	0.514669	0	0	4.95309	7.69191	DPYD
Nucleoside Diphosphate Catabolic Process (GO:0009134)	1	6	0.211623	0.514669	0	0	4.95309	7.69191	ENTPD6
Nucleotide Catabolic Process (GO:0009166)	1	6	0.211623	0.514669	0	0	4.95309	7.69191	SAMHD1
Nucleotide Transport (GO:0006862)	1	6	0.211623	0.514669	0	0	4.95309	7.69191	SLC25A33
Pharyngeal Arch Artery Morphogenesis (GO:0061626)	1	6	0.211623	0.514669	0	0	4.95309	7.69191	TGFB2
Polyamine Biosynthetic Process (GO:0006596)	1	6	0.211623	0.514669	0	0	4.95309	7.69191	SMOX
Positive Regulation Of Blood Circulation (GO:1903524)	1	6	0.211623	0.514669	0	0	4.95309	7.69191	TGFB2
Positive Regulation Of Cysteine-Type Endopeptidase Activity Involved In Apoptotic Signaling Pathway (GO:2001269)	1	6	0.211623	0.514669	0	0	4.95309	7.69191	GSN
Positive Regulation Of Deacetylase Activity (GO:0090045)	1	6	0.211623	0.514669	0	0	4.95309	7.69191	VEGFA
Positive Regulation Of Endoplasmic Reticulum Stress-Induced Intrinsic Apoptotic Signaling Pathway (GO:1902237)	1	6	0.211623	0.514669	0	0	4.95309	7.69191	DDIT3
Positive Regulation Of Interleukin-5 Production (GO:0032754)	1	6	0.211623	0.514669	0	0	4.95309	7.69191	TSLP
Positive Regulation Of Neurotransmitter Secretion (GO:0001956)	1	6	0.211623	0.514669	0	0	4.95309	7.69191	GPER1
Positive Regulation Of Unsaturated Fatty Acid Biosynthetic Process (GO:2001280)	1	6	0.211623	0.514669	0	0	4.95309	7.69191	PTGS2
Protein Deglutamylation (GO:0035608)	1	6	0.211623	0.514669	0	0	4.95309	7.69191	AGBL5
Protein Localization To Endoplasmic Reticulum Exit Site (GO:0070973)	1	6	0.211623	0.514669	0	0	4.95309	7.69191	SEC16B
Purine Ribonucleoside Metabolic Process (GO:0046128)	1	6	0.211623	0.514669	0	0	4.95309	7.69191	ADA
Receptor-Mediated Virion Attachment To Host Cell (GO:0046813)	1	6	0.211623	0.514669	0	0	4.95309	7.69191	ICAM1
Regulation Of I-kappaB Phosphorylation (GO:1903719)	1	6	0.211623	0.514669	0	0	4.95309	7.69191	SIRPA
Regulation Of Rab Protein Signal Transduction (GO:0032483)	1	6	0.211623	0.514669	0	0	4.95309	7.69191	DENND3
Regulation Of TORC2 Signaling (GO:1903939)	1	6	0.211623	0.514669	0	0	4.95309	7.69191	SIK3
Regulation Of Aldosterone Biosynthetic Process (GO:0032347)	1	6	0.211623	0.514669	0	0	4.95309	7.69191	BMP6
Regulation Of Anion Channel Activity (GO:0010359)	1	6	0.211623	0.514669	0	0	4.95309	7.69191	TCAF1
Regulation Of Axon Guidance (GO:1902667)	1	6	0.211623	0.514669	0	0	4.95309	7.69191	VEGFA
Regulation Of Cardiac Muscle Hypertrophy In Response To Stress (GO:1903242)	1	6	0.211623	0.514669	0	0	4.95309	7.69191	FOXO1
Regulation Of Cell Adhesion Molecule Production (GO:0060353)	1	6	0.211623	0.514669	0	0	4.95309	7.69191	CXCL8
Regulation Of Cellular Response To Insulin Stimulus (GO:1900076)	1	6	0.211623	0.514669	0	0	4.95309	7.69191	ATP2B1
Regulation Of Collagen Fibril Organization (GO:1904026)	1	6	0.211623	0.514669	0	0	4.95309	7.69191	EMILIN1
Regulation Of Endothelial Cell Chemotaxis To Fibroblast Growth Factor (GO:2000544)	1	6	0.211623	0.514669	0	0	4.95309	7.69191	FGF2
Regulation Of Entry Of Bacterium Into Host Cell (GO:2000535)	1	6	0.211623	0.514669	0	0	4.95309	7.69191	CXCL8
Regulation Of Extracellular Matrix Assembly (GO:1901201)	1	6	0.211623	0.514669	0	0	4.95309	7.69191	EMILIN1
Regulation Of Glucocorticoid Receptor Signaling Pathway (GO:2000322)	1	6	0.211623	0.514669	0	0	4.95309	7.69191	PER1
Regulation Of Growth Hormone Secretion (GO:0060123)	1	6	0.211623	0.514669	0	0	4.95309	7.69191	CHD7
Regulation Of Hemoglobin Biosynthetic Process (GO:0046984)	1	6	0.211623	0.514669	0	0	4.95309	7.69191	KLF4
Regulation Of Lens Fiber Cell Differentiation (GO:1902746)	1	6	0.211623	0.514669	0	0	4.95309	7.69191	SPRY2
Regulation Of Metallopeptidase Activity (GO:1905048)	1	6	0.211623	0.514669	0	0	4.95309	7.69191	CLDN4
Regulation Of Mitochondrial mRNA Stability (GO:0044528)	1	6	0.211623	0.514669	0	0	4.95309	7.69191	TBRG4
Regulation Of Osteoclast Development (GO:2001204)	1	6	0.211623	0.514669	0	0	4.95309	7.69191	FBXW7
Regulation Of Prostaglandin Biosynthetic Process (GO:0031392)	1	6	0.211623	0.514669	0	0	4.95309	7.69191	PTGS2
Regulation Of Pyruvate Dehydrogenase Activity (GO:1904182)	1	6	0.211623	0.514669	0	0	4.95309	7.69191	PPM1H
Regulation Of Relaxation Of Muscle (GO:1901077)	1	6	0.211623	0.514669	0	0	4.95309	7.69191	SRI
Regulation Of Transforming Growth Factor Beta2 Production (GO:0032909)	1	6	0.211623	0.514669	0	0	4.95309	7.69191	TGFB2
Regulation Of Vitamin D Receptor Signaling Pathway (GO:0070562)	1	6	0.211623	0.514669	0	0	4.95309	7.69191	SNAI2
Response To Hepatocyte Growth Factor (GO:0035728)	1	6	0.211623	0.514669	0	0	4.95309	7.69191	HGF
Serine Transport (GO:0032329)	1	6	0.211623	0.514669	0	0	4.95309	7.69191	SLC1A4
Skeletal Muscle Cell Differentiation (GO:0035914)	1	6	0.211623	0.514669	0	0	4.95309	7.69191	MEGF10
Substrate-Dependent Cell Migration, Cell Extension (GO:0006930)	1	6	0.211623	0.514669	0	0	4.95309	7.69191	NTN1
Synaptic Signaling (GO:0099536)	1	6	0.211623	0.514669	0	0	4.95309	7.69191	UTRN
Type B Pancreatic Cell Development (GO:0003323)	1	6	0.211623	0.514669	0	0	4.95309	7.69191	BMP6
Vascular Associated Smooth Muscle Cell Development (GO:0097084)	1	6	0.211623	0.514669	0	0	4.95309	7.69191	VEGFA
Vascular Associated Smooth Muscle Contraction (GO:0014829)	1	6	0.211623	0.514669	0	0	4.95309	7.69191	EDNRB
Vascular Wound Healing (GO:0061042)	1	6	0.211623	0.514669	0	0	4.95309	7.69191	VEGFA
Negative Regulation Of Autophagy (GO:0010507)	4	61	0.212137	0.514669	0	0	1.73995	2.69784	GOLGA2;USP36;HGF;NUPR1
Positive Regulation Of Cell Junction Assembly (GO:1901890)	4	61	0.212137	0.514669	0	0	1.73995	2.69784	PTPRD;BDNF;IL1RAP;VEGFA
Positive Regulation Of Response To Biotic Stimulus (GO:0002833)	3	41	0.212531	0.514669	0	0	1.95685	3.03051	EMILIN1;BMP6;EREG
Regulation Of Microtubule-Based Process (GO:0032886)	3	41	0.212531	0.514669	0	0	1.95685	3.03051	EFNA5;ATF5;PHLDB2
Stem Cell Differentiation (GO:0048863)	3	41	0.212531	0.514669	0	0	1.95685	3.03051	LMBR1L;TGFB2;JARID2
Visual System Development (GO:0150063)	3	41	0.212531	0.514669	0	0	1.95685	3.03051	TGFB2;SMOC1;MEIS2
Regulation Of Mitotic Cell Cycle (GO:0007346)	7	125	0.213321	0.516109	0	0	1.47188	2.27399	SPHK1;GMNN;EIF4EBP1;ASNS;PIM3;MEIS2;NKX3-1
Negative Regulation Of Apoptotic Signaling Pathway (GO:2001234)	5	82	0.213613	0.516109	0	0	1.61042	2.48583	BDNF;HGF;PLAUR;CFLAR;TMEM14A
Sodium Ion Transmembrane Transport (GO:0035725)	5	82	0.213613	0.516109	0	0	1.61042	2.48583	SLC6A8;SLC9A7;SLC6A15;SLC9A9;SCN2A
Positive Regulation Of Kinase Activity (GO:0033674)	6	104	0.217747	0.525698	0	0	1.5187	2.31514	PDGFRA;INSR;PRKAG2;ROR1;MAP3K5;EREG
Positive Regulation Of Intracellular Protein Transport (GO:0090316)	7	126	0.218941	0.528181	0	0	1.45943	2.21681	SEC16B;USP36;TCAF1;C2CD5;FBXW7;ANK3;PIK3R1
Protein Lipidation (GO:0006497)	4	62	0.220378	0.530314	0	0	1.70986	2.58602	PIGB;UGCG;HHAT;ZDHHC14
Regulation Of T Cell Activation (GO:0050863)	4	62	0.220378	0.530314	0	0	1.70986	2.58602	PYCARD;SIRPA;CCL2;TNFRSF1B
Calcium Ion Transmembrane Import Into Cytosol (GO:0097553)	5	83	0.220659	0.530314	0	0	1.58969	2.40225	PLCB4;PLCE1;PLCB1;SCN2A;FGF2
Regulation Of NIK/NF-kappaB Signaling (GO:1901222)	5	83	0.220659	0.530314	0	0	1.58969	2.40225	PYCARD;SPHK1;CCN3;UACA;TLR3
Regulation Of Cell Division (GO:0051302)	5	83	0.220659	0.530314	0	0	1.58969	2.40225	KAT2B;CETN2;KLHL21;CALM1;NKX3-1
Cardiac Ventricle Morphogenesis (GO:0003208)	3	42	0.222791	0.530904	0	0	1.90658	2.86277	TGFBR3;TGFB2;HEY1
Axon Extension (GO:0048675)	2	23	0.224294	0.530904	0	0	2.35969	3.52726	SEMA5A;ULK1
Cell-Cell Signaling By Wnt (GO:0198738)	2	23	0.224294	0.530904	0	0	2.35969	3.52726	FZD2;PKD1
Cholesterol Efflux (GO:0033344)	2	23	0.224294	0.530904	0	0	2.35969	3.52726	NPC1;ABCG1
Negative Regulation Of Epidermal Growth Factor Receptor Signaling Pathway (GO:0042059)	2	23	0.224294	0.530904	0	0	2.35969	3.52726	GPRC5A;CBLB
Negative Regulation Of Neuron Differentiation (GO:0045665)	2	23	0.224294	0.530904	0	0	2.35969	3.52726	HEY1;EIF2AK4
Negative Regulation Of Oxidative Stress-Induced Cell Death (GO:1903202)	2	23	0.224294	0.530904	0	0	2.35969	3.52726	HSPB1;NME5
Negative Regulation Of Protein Depolymerization (GO:1901880)	2	23	0.224294	0.530904	0	0	2.35969	3.52726	BMERB1;ARHGEF2
Negative Regulation Of Protein Tyrosine Kinase Activity (GO:0061099)	2	23	0.224294	0.530904	0	0	2.35969	3.52726	GPRC5A;CBLB
Positive Regulation Of Lamellipodium Assembly (GO:0010592)	2	23	0.224294	0.530904	0	0	2.35969	3.52726	PLCE1;PIK3R1
Protein Localization To Cell Junction (GO:1902414)	2	23	0.224294	0.530904	0	0	2.35969	3.52726	HEG1;TJP2
Regulation Of Cardiac Muscle Hypertrophy (GO:0010611)	2	23	0.224294	0.530904	0	0	2.35969	3.52726	NR4A3;PARP1
Regulation Of Cell Junction Assembly (GO:1901888)	2	23	0.224294	0.530904	0	0	2.35969	3.52726	SNAI2;PDLIM5
Regulation Of Interleukin-4 Production (GO:0032673)	2	23	0.224294	0.530904	0	0	2.35969	3.52726	SLC7A5;DDIT3
Regulation Of Toll-Like Receptor 4 Signaling Pathway (GO:0034143)	2	23	0.224294	0.530904	0	0	2.35969	3.52726	TNFAIP3;RAB7B
Positive Regulation Of Protein Ubiquitination (GO:0031398)	5	84	0.227774	0.530904	0	0	1.56949	2.3219	ANGPT1;FBXW7;SPHK1;TRIB3;PRICKLE1
Positive Regulation Of Protein Metabolic Process (GO:0051247)	10	196	0.232766	0.530904	0	0	1.33441	1.9452	CYFIP2;RBM3;TIPARP;UHRF1;AGO2;TNFAIP3;INHBA;KLF4;VGLL4;FOXO1
Intracellular Steroid Hormone Receptor Signaling Pathway (GO:0030518)	3	43	0.233145	0.530904	0	0	1.85882	2.70661	GPER1;ESR1;NKX3-1
Learning (GO:0007612)	3	43	0.233145	0.530904	0	0	1.85882	2.70661	INSR;GPR88;EIF2AK4
Negative Regulation Of BMP Signaling Pathway (GO:0030514)	3	43	0.233145	0.530904	0	0	1.85882	2.70661	SMURF1;FSTL3;FBN1
Regulation Of Filopodium Assembly (GO:0051489)	3	43	0.233145	0.530904	0	0	1.85882	2.70661	RIPOR2;GAP43;PIK3R1
Skeletal System Morphogenesis (GO:0048705)	3	43	0.233145	0.530904	0	0	1.85882	2.70661	PDGFRA;WWOX;RFLNB
Protein N-linked Glycosylation (GO:0006487)	4	64	0.237105	0.530904	0	0	1.6527	2.37865	ALG9;MAN1C1;MLEC;ST3GAL1
ERK1 And ERK2 Cascade (GO:0070371)	2	24	0.238819	0.530904	0	0	2.25232	3.22542	DUSP5;DUSP6
Acylglycerol Catabolic Process (GO:0046464)	2	24	0.238819	0.530904	0	0	2.25232	3.22542	CPS1;MGLL
Acylglycerol Homeostasis (GO:0055090)	2	24	0.238819	0.530904	0	0	2.25232	3.22542	RORA;ANGPTL4
Ear Morphogenesis (GO:0042471)	2	24	0.238819	0.530904	0	0	2.25232	3.22542	CHD7;TWIST1
Mononuclear Cell Differentiation (GO:1903131)	2	24	0.238819	0.530904	0	0	2.25232	3.22542	RELB;VEGFA
Negative Regulation Of Cell Junction Assembly (GO:1901889)	2	24	0.238819	0.530904	0	0	2.25232	3.22542	ARHGAP6;PHLDB2
Outflow Tract Septum Morphogenesis (GO:0003148)	2	24	0.238819	0.530904	0	0	2.25232	3.22542	TGFB2;SEMA3C
Peroxisome Organization (GO:0007031)	2	24	0.238819	0.530904	0	0	2.25232	3.22542	SEC16B;PEX3
Positive Regulation Of ERBB Signaling Pathway (GO:1901186)	2	24	0.238819	0.530904	0	0	2.25232	3.22542	GPER1;PLAUR
Positive Regulation Of Interleukin-17 Production (GO:0032740)	2	24	0.238819	0.530904	0	0	2.25232	3.22542	SLC7A5;SPHK1
Positive Regulation Of Natural Killer Cell Mediated Immunity (GO:0002717)	2	24	0.238819	0.530904	0	0	2.25232	3.22542	CADM1;PVR
Protein Kinase B Signaling (GO:0043491)	2	24	0.238819	0.530904	0	0	2.25232	3.22542	CCL2;NKX3-1
Regulation Of Cytokine Production Involved In Immune Response (GO:0002718)	2	24	0.238819	0.530904	0	0	2.25232	3.22542	SLC7A5;TNFRSF1B
Regulation Of Microtubule Depolymerization (GO:0031114)	2	24	0.238819	0.530904	0	0	2.25232	3.22542	BMERB1;ARHGEF2
Regulation Of Ryanodine-Sensitive Calcium-Release Channel Activity (GO:0060314)	2	24	0.238819	0.530904	0	0	2.25232	3.22542	SRI;CALM1
Response To Purine-Containing Compound (GO:0014074)	2	24	0.238819	0.530904	0	0	2.25232	3.22542	NT5E;ADA
ER Overload Response (GO:0006983)	1	7	0.24226	0.530904	0	0	4.12736	5.85154	DDIT3
IMP Biosynthetic Process (GO:0006188)	1	7	0.24226	0.530904	0	0	4.12736	5.85154	GART
L-alanine Transport (GO:0015808)	1	7	0.24226	0.530904	0	0	4.12736	5.85154	SLC1A4
T Cell Apoptotic Process (GO:0070231)	1	7	0.24226	0.530904	0	0	4.12736	5.85154	LMBR1L
UV Protection (GO:0009650)	1	7	0.24226	0.530904	0	0	4.12736	5.85154	MC1R
Alditol Metabolic Process (GO:0019400)	1	7	0.24226	0.530904	0	0	4.12736	5.85154	COQ3
Amine Transport (GO:0015837)	1	7	0.24226	0.530904	0	0	4.12736	5.85154	SLC44A1
Amino-Acid Betaine Transport (GO:0015838)	1	7	0.24226	0.530904	0	0	4.12736	5.85154	SLC25A29
Anterograde Axonal Protein Transport (GO:0099641)	1	7	0.24226	0.530904	0	0	4.12736	5.85154	HSPB1
Aspartate Family Amino Acid Biosynthetic Process (GO:0009067)	1	7	0.24226	0.530904	0	0	4.12736	5.85154	GOT1
Axo-Dendritic Protein Transport (GO:0099640)	1	7	0.24226	0.530904	0	0	4.12736	5.85154	HSPB1
Blood Coagulation, Intrinsic Pathway (GO:0007597)	1	7	0.24226	0.530904	0	0	4.12736	5.85154	F8
Cell Migration Involved In Heart Development (GO:0060973)	1	7	0.24226	0.530904	0	0	4.12736	5.85154	SNAI2
Cellular Response To Epinephrine Stimulus (GO:0071872)	1	7	0.24226	0.530904	0	0	4.12736	5.85154	PDE4B
Cellular Response To Nitric Oxide (GO:0071732)	1	7	0.24226	0.530904	0	0	4.12736	5.85154	FOXO1
Cellular Response To Reactive Nitrogen Species (GO:1902170)	1	7	0.24226	0.530904	0	0	4.12736	5.85154	FOXO1
Collecting Duct Development (GO:0072044)	1	7	0.24226	0.530904	0	0	4.12736	5.85154	PKD1
Dendritic Spine Maintenance (GO:0097062)	1	7	0.24226	0.530904	0	0	4.12736	5.85154	INSR
Diacylglycerol Biosynthetic Process (GO:0006651)	1	7	0.24226	0.530904	0	0	4.12736	5.85154	PLCE1
Glycine Metabolic Process (GO:0006544)	1	7	0.24226	0.530904	0	0	4.12736	5.85154	SHMT2
Glycoside Catabolic Process (GO:0016139)	1	7	0.24226	0.530904	0	0	4.12736	5.85154	FUCA1
Late Nucleophagy (GO:0044805)	1	7	0.24226	0.530904	0	0	4.12736	5.85154	ULK1
Lymphatic Endothelial Cell Differentiation (GO:0060836)	1	7	0.24226	0.530904	0	0	4.12736	5.85154	NR2F2
Lymphocyte Apoptotic Process (GO:0070227)	1	7	0.24226	0.530904	0	0	4.12736	5.85154	LMBR1L
Myoblast Migration (GO:0051451)	1	7	0.24226	0.530904	0	0	4.12736	5.85154	MEGF10
Natural Killer Cell Differentiation (GO:0001779)	1	7	0.24226	0.530904	0	0	4.12736	5.85154	NFIL3
Negative Regulation Of B Cell Apoptotic Process (GO:0002903)	1	7	0.24226	0.530904	0	0	4.12736	5.85154	IRS2
Negative Regulation Of CD8-positive, Alpha-Beta T Cell Activation (GO:2001186)	1	7	0.24226	0.530904	0	0	4.12736	5.85154	VSIR
Negative Regulation Of DNA-templated DNA Replication (GO:2000104)	1	7	0.24226	0.530904	0	0	4.12736	5.85154	GMNN
Negative Regulation Of T-helper 17 Cell Differentiation (GO:2000320)	1	7	0.24226	0.530904	0	0	4.12736	5.85154	LOXL3
Negative Regulation Of Amyloid-Beta Clearance (GO:1900222)	1	7	0.24226	0.530904	0	0	4.12736	5.85154	HMGCR
Negative Regulation Of Appetite (GO:0032099)	1	7	0.24226	0.530904	0	0	4.12736	5.85154	MKKS
Negative Regulation Of cAMP-dependent Protein Kinase Activity (GO:2000480)	1	7	0.24226	0.530904	0	0	4.12736	5.85154	PKIB
Negative Regulation Of Glucose Import (GO:0046325)	1	7	0.24226	0.530904	0	0	4.12736	5.85154	GRB10
Negative Regulation Of Leukocyte Proliferation (GO:0070664)	1	7	0.24226	0.530904	0	0	4.12736	5.85154	TNFAIP3
Negative Regulation Of Macrophage Migration (GO:1905522)	1	7	0.24226	0.530904	0	0	4.12736	5.85154	EMILIN1
Negative Regulation Of Microglial Cell Activation (GO:1903979)	1	7	0.24226	0.530904	0	0	4.12736	5.85154	LDLR
Negative Regulation Of Nitric Oxide Biosynthetic Process (GO:0045019)	1	7	0.24226	0.530904	0	0	4.12736	5.85154	SIRPA
Negative Regulation Of Nitric Oxide Metabolic Process (GO:1904406)	1	7	0.24226	0.530904	0	0	4.12736	5.85154	SIRPA
Negative Regulation Of Peptidyl-Lysine Acetylation (GO:2000757)	1	7	0.24226	0.530904	0	0	4.12736	5.85154	TWIST1
Negative Regulation Of Striated Muscle Cell Apoptotic Process (GO:0010664)	1	7	0.24226	0.530904	0	0	4.12736	5.85154	NUPR1
Nonribosomal Peptide Biosynthetic Process (GO:0019184)	1	7	0.24226	0.530904	0	0	4.12736	5.85154	CHAC1
Osteoblast Development (GO:0002076)	1	7	0.24226	0.530904	0	0	4.12736	5.85154	PTHLH
Peptidyl-Serine Autophosphorylation (GO:0036289)	1	7	0.24226	0.530904	0	0	4.12736	5.85154	ERN1
Plasma Membrane Phospholipid Scrambling (GO:0017121)	1	7	0.24226	0.530904	0	0	4.12736	5.85154	PLSCR4
Positive Regulation By Host Of Viral Genome Replication (GO:0044829)	1	7	0.24226	0.530904	0	0	4.12736	5.85154	NUCKS1
Positive Regulation Of Apoptotic Cell Clearance (GO:2000427)	1	7	0.24226	0.530904	0	0	4.12736	5.85154	CCL2
Positive Regulation Of Attachment Of Mitotic Spindle Microtubules To Kinetochore (GO:1902425)	1	7	0.24226	0.530904	0	0	4.12736	5.85154	KAT2B
Positive Regulation Of Cardiac Epithelial To Mesenchymal Transition (GO:0062043)	1	7	0.24226	0.530904	0	0	4.12736	5.85154	TGFB2
Positive Regulation Of Epithelial Tube Formation (GO:1905278)	1	7	0.24226	0.530904	0	0	4.12736	5.85154	FGF2
Positive Regulation Of Gluconeogenesis (GO:0045722)	1	7	0.24226	0.530904	0	0	4.12736	5.85154	FOXO1
Positive Regulation Of Isomerase Activity (GO:0010912)	1	7	0.24226	0.530904	0	0	4.12736	5.85154	UHRF1
Positive Regulation Of Membrane Potential (GO:0045838)	1	7	0.24226	0.530904	0	0	4.12736	5.85154	ANK3
Positive Regulation Of Microtubule Nucleation (GO:0090063)	1	7	0.24226	0.530904	0	0	4.12736	5.85154	PDE4DIP
Positive Regulation Of Myotube Differentiation (GO:0010831)	1	7	0.24226	0.530904	0	0	4.12736	5.85154	MMP14
Positive Regulation Of Oligodendrocyte Differentiation (GO:0048714)	1	7	0.24226	0.530904	0	0	4.12736	5.85154	TNFRSF1B
Positive Regulation Of Ryanodine-Sensitive Calcium-Release Channel Activity (GO:0060316)	1	7	0.24226	0.530904	0	0	4.12736	5.85154	CALM1
Preassembly Of GPI Anchor In ER Membrane (GO:0016254)	1	7	0.24226	0.530904	0	0	4.12736	5.85154	PIGB
Protein Deubiquitination Involved In Ubiquitin-Dependent Protein Catabolic Process (GO:0071947)	1	7	0.24226	0.530904	0	0	4.12736	5.85154	TNFAIP3
Protein Localization To Nucleolus (GO:1902570)	1	7	0.24226	0.530904	0	0	4.12736	5.85154	UTP25
Protein Localization To Presynapse (GO:1905383)	1	7	0.24226	0.530904	0	0	4.12736	5.85154	HSPB1
Protein Retention In ER Lumen (GO:0006621)	1	7	0.24226	0.530904	0	0	4.12736	5.85154	KDELR3
Purine Ribonucleoside Monophosphate Catabolic Process (GO:0009169)	1	7	0.24226	0.530904	0	0	4.12736	5.85154	NT5E
Pyrimidine Nucleobase Catabolic Process (GO:0006208)	1	7	0.24226	0.530904	0	0	4.12736	5.85154	DPYD
Regulation Of CD4-positive, Alpha-Beta T Cell Activation (GO:2000514)	1	7	0.24226	0.530904	0	0	4.12736	5.85154	CD55
Regulation Of DNA-templated Transcription In Response To Stress (GO:0043620)	1	7	0.24226	0.530904	0	0	4.12736	5.85154	DDIT3
Regulation Of Alpha-Beta T Cell Proliferation (GO:0046640)	1	7	0.24226	0.530904	0	0	4.12736	5.85154	IRF1
Regulation Of Apoptotic Cell Clearance (GO:2000425)	1	7	0.24226	0.530904	0	0	4.12736	5.85154	CCL2
Regulation Of Attachment Of Mitotic Spindle Microtubules To Kinetochore (GO:1902423)	1	7	0.24226	0.530904	0	0	4.12736	5.85154	KAT2B
Regulation Of Chemokine (C-C Motif) Ligand 5 Production (GO:0071649)	1	7	0.24226	0.530904	0	0	4.12736	5.85154	SIRPA
Regulation Of Chemokine-Mediated Signaling Pathway (GO:0070099)	1	7	0.24226	0.530904	0	0	4.12736	5.85154	SH2B3
Regulation Of Collateral Sprouting (GO:0048670)	1	7	0.24226	0.530904	0	0	4.12736	5.85154	ULK1
Regulation Of Epithelial To Mesenchymal Transition Involved In Endocardial Cushion Formation (GO:1905005)	1	7	0.24226	0.530904	0	0	4.12736	5.85154	TGFB2
Regulation Of Mesenchymal Stem Cell Differentiation (GO:2000739)	1	7	0.24226	0.530904	0	0	4.12736	5.85154	PDGFRA
Regulation Of Myeloid Leukocyte Differentiation (GO:0002761)	1	7	0.24226	0.530904	0	0	4.12736	5.85154	UBASH3B
Regulation Of Natural Killer Cell Mediated Cytotoxicity Directed Against Tumor Cell Target (GO:0002858)	1	7	0.24226	0.530904	0	0	4.12736	5.85154	PVR
Regulation Of Nitric Oxide Metabolic Process (GO:0080164)	1	7	0.24226	0.530904	0	0	4.12736	5.85154	SIRPA
Regulation Of Positive Chemotaxis (GO:0050926)	1	7	0.24226	0.530904	0	0	4.12736	5.85154	VEGFA
Regulation Of Protein Glycosylation (GO:0060049)	1	7	0.24226	0.530904	0	0	4.12736	5.85154	GOLGA2
Regulation Of Protein Localization To Cell Cortex (GO:1904776)	1	7	0.24226	0.530904	0	0	4.12736	5.85154	EPB41L2
Regulation Of Transcription From RNA Polymerase II Promoter In Response To Hypoxia (GO:0061418)	1	7	0.24226	0.530904	0	0	4.12736	5.85154	VEGFA
Regulation Of Wound Healing, Spreading Of Epidermal Cells (GO:1903689)	1	7	0.24226	0.530904	0	0	4.12736	5.85154	PHLDB2
Response To Epinephrine (GO:0071871)	1	7	0.24226	0.530904	0	0	4.12736	5.85154	PDE4B
Sialylation (GO:0097503)	1	7	0.24226	0.530904	0	0	4.12736	5.85154	ST3GAL1
Somatic Hypermutation Of Immunoglobulin Genes (GO:0016446)	1	7	0.24226	0.530904	0	0	4.12736	5.85154	SAMHD1
Taurine Metabolic Process (GO:0019530)	1	7	0.24226	0.530904	0	0	4.12736	5.85154	CDO1
Transcription Initiation At RNA Polymerase I Promoter (GO:0006361)	1	7	0.24226	0.530904	0	0	4.12736	5.85154	RRN3
Venous Blood Vessel Development (GO:0060841)	1	7	0.24226	0.530904	0	0	4.12736	5.85154	CCBE1
Ventricular Trabecula Myocardium Morphogenesis (GO:0003222)	1	7	0.24226	0.530904	0	0	4.12736	5.85154	TGFB2
Lipid Transport (GO:0006869)	6	108	0.243143	0.531607	0	0	1.45884	2.06295	UGCG;SCP2;CHKA;FABP5;LDLR;PITPNC1
Positive Regulation Of DNA Metabolic Process (GO:0051054)	6	108	0.243143	0.531607	0	0	1.45884	2.06295	GINS1;HGF;CEBPG;FGF2;NPAS2;EREG
Bone Development (GO:0060348)	3	44	0.243584	0.531607	0	0	1.81339	2.56104	LRRC17;STC1;BMP6
Extracellular Matrix Disassembly (GO:0022617)	3	44	0.243584	0.531607	0	0	1.81339	2.56104	MMP14;GSN;MMP1
Nucleobase-Containing Compound Catabolic Process (GO:0034655)	3	44	0.243584	0.531607	0	0	1.81339	2.56104	ISG20;EXOSC6;EXOSC5
Response To Unfolded Protein (GO:0006986)	3	44	0.243584	0.531607	0	0	1.81339	2.56104	ERN1;DDIT3;HSPB1
Autophagosome Assembly (GO:0000045)	4	65	0.245578	0.535225	0	0	1.62552	2.28246	GABARAPL1;SMURF1;RAB23;ULK1
Cellular Response To Light Stimulus (GO:0071482)	4	65	0.245578	0.535225	0	0	1.62552	2.28246	PARP1;GPR88;EIF2AK4;CUL4B
Regulation Of Insulin Secretion (GO:0050796)	3	87	0.249503	0.543303	0	0	1.51183	2.09885	GPER1;IRS2;CCN3;EFNA5;FOXO1
Negative Regulation Of Developmental Process (GO:0051093)	6	109	0.249626	0.543303	0	0	1.4446	2.0048	BMP2;HEY1;PARP1;SINHCAF;TENT5C;NKX3-1
ATP Biosynthetic Process (GO:0006754)	2	25	0.253388	0.544417	0	0	2.15428	2.95746	ATP5MC3;PRKAG2
Late Endosome To Vacuole Transport Via Multivesicular Body Sorting Pathway (GO:0032511)	2	25	0.253388	0.544417	0	0	2.15428	2.95746	TMEM50B;VPS37B
Mitotic Cell Cycle Checkpoint Signaling (GO:0007093)	2	25	0.253388	0.544417	0	0	2.15428	2.95746	CHEK1;ZWINT
Negative Regulation Of Intrinsic Apoptotic Signaling Pathway In Response To DNA Damage (GO:1902230)	2	25	0.253388	0.544417	0	0	2.15428	2.95746	CXCL12;SNAI2
Negative Regulation Of Response To Wounding (GO:1903035)	2	25	0.253388	0.544417	0	0	2.15428	2.95746	SERPINE1;FGF2
Negative Regulation Of Signaling Receptor Activity (GO:2000272)	2	25	0.253388	0.544417	0	0	2.15428	2.95746	GPRC5A;CBLB
Osteoclast Differentiation (GO:0030316)	2	25	0.253388	0.544417	0	0	2.15428	2.95746	BMP2;GAB2
Positive Regulation Of T Cell Migration (GO:2000406)	2	25	0.253388	0.544417	0	0	2.15428	2.95746	PYCARD;CXCL12
Positive Regulation Of Peptidase Activity (GO:0010952)	2	25	0.253388	0.544417	0	0	2.15428	2.95746	CLDN4;VSIR
Purine Nucleoside Bisphosphate Metabolic Process (GO:0034032)	2	25	0.253388	0.544417	0	0	2.15428	2.95746	ACSM3;ACSM5
Purine Ribonucleotide Catabolic Process (GO:0009154)	2	25	0.253388	0.544417	0	0	2.15428	2.95746	NT5E;NUDT7
Regulation Of Actin Cytoskeleton Reorganization (GO:2000249)	2	25	0.253388	0.544417	0	0	2.15428	2.95746	PDGFRA;SEMA3E
Regulation Of Hippo Signaling (GO:0035330)	2	25	0.253388	0.544417	0	0	2.15428	2.95746	FRMD6;VGLL4
Regulation Of Keratinocyte Proliferation (GO:0010837)	2	25	0.253388	0.544417	0	0	2.15428	2.95746	KLF9;SNAI2
Regulation Of Myelination (GO:0031641)	2	25	0.253388	0.544417	0	0	2.15428	2.95746	EGR2;TNFRSF1B
Regulation Of Platelet Aggregation (GO:0090330)	2	25	0.253388	0.544417	0	0	2.15428	2.95746	EMILIN1;SH2B3
Response To dsRNA (GO:0043331)	2	25	0.253388	0.544417	0	0	2.15428	2.95746	SLC3A2;TLR3
Ribonucleoside Bisphosphate Metabolic Process (GO:0033875)	2	25	0.253388	0.544417	0	0	2.15428	2.95746	ACSM3;ACSM5
Sterol Transport (GO:0015918)	2	25	0.253388	0.544417	0	0	2.15428	2.95746	NPC1;LDLR
Regulation Of Protein Modification Process (GO:0031399)	3	45	0.254095	0.545246	0	0	1.77012	2.42514	SESN2;HSPB1;ULK1
Cellular Response To Type II Interferon (GO:0071346)	4	66	0.254117	0.545246	0	0	1.59922	2.19086	IRF1;SIRPA;CCL2;CALM1
Regulation Of Viral Genome Replication (GO:0045069)	4	67	0.262715	0.546164	0	0	1.57375	2.10361	ISG20;CXCL8;CNOT7;IFIT1
tRNA Modification (GO:0006400)	4	67	0.262715	0.546164	0	0	1.57375	2.10361	YRDC;SARS1;OSGEPL1;TRMT1
Positive Regulation Of Peptidyl-Serine Phosphorylation (GO:0033138)	5	89	0.264272	0.546164	0	0	1.47568	1.9638	IL11;BDNF;LIF;SPRY2;VEGFA
Sensory Perception Of Mechanical Stimulus (GO:0050954)	5	89	0.264272	0.546164	0	0	1.47568	1.9638	COL1A1;RIPOR2;SNAI2;ROR1;ALDH7A1
T Cell Differentiation (GO:0030217)	3	46	0.264669	0.546164	0	0	1.72886	2.29814	LMBR1L;CHD7;PIK3R1
Cellular Component Disassembly (GO:0022411)	3	46	0.264669	0.546164	0	0	1.72886	2.29814	MMP14;GSN;MMP1
Male Gonad Development (GO:0008584)	3	46	0.264669	0.546164	0	0	1.72886	2.29814	TGFB2;AKR1C3;INHBA
Myofibril Assembly (GO:0030239)	3	46	0.264669	0.546164	0	0	1.72886	2.29814	TMOD1;PDGFRA;CFLAR
Regulation Of Cytokine Production Involved In Inflammatory Response (GO:1900015)	3	46	0.264669	0.546164	0	0	1.72886	2.29814	PYCARD;PER1;SIRPA
Regulation Of Nervous System Development (GO:0051960)	3	46	0.264669	0.546164	0	0	1.72886	2.29814	HEY1;BHLHE41;TNFRSF1B
Replication Fork Processing (GO:0031297)	3	46	0.264669	0.546164	0	0	1.72886	2.29814	PARP1;NUCKS1;SAMHD1
Vacuolar Transport (GO:0007034)	3	46	0.264669	0.546164	0	0	1.72886	2.29814	NPC1;VPS37B;ATP6V0D2
Camera-Type Eye Development (GO:0043010)	2	26	0.267976	0.546164	0	0	2.06441	2.71854	VEGFA;FBN1
Cellular Response To Xenobiotic Stimulus (GO:0071466)	2	26	0.267976	0.546164	0	0	2.06441	2.71854	PDE4B;NKX3-1
Dendritic Spine Organization (GO:0097061)	2	26	0.267976	0.546164	0	0	2.06441	2.71854	DOCK10;INSR
miRNA-mediated Gene Silencing (GO:0035195)	2	26	0.267976	0.546164	0	0	2.06441	2.71854	CNOT7;AGO2
Positive Regulation Of Monooxygenase Activity (GO:0032770)	2	26	0.267976	0.546164	0	0	2.06441	2.71854	DHFR;GCH1
Positive Regulation Of Nuclear Division (GO:0051785)	2	26	0.267976	0.546164	0	0	2.06441	2.71854	INSR;EREG
Positive Regulation Of Phosphatidylinositol 3-Kinase Activity (GO:0043552)	2	26	0.267976	0.546164	0	0	2.06441	2.71854	PDGFRA;FGF2
Regulation Of Myeloid Cell Differentiation (GO:0045637)	2	26	0.267976	0.546164	0	0	2.06441	2.71854	HSPA9;MEIS2
Regulation Of Vasoconstriction (GO:0019229)	2	26	0.267976	0.546164	0	0	2.06441	2.71854	TBXA2R;ATP2B1
Regulation Of Cell Growth (GO:0001558)	11	227	0.269193	0.546164	0	0	1.26364	1.65831	MMP14;TGFB2;CDKN2C;NDRG3;SPHK1;SESN2;PLCE1;CCN3;INHBA;SLC25A33;VGLL4
AMP Biosynthetic Process (GO:0006167)	1	8	0.271709	0.546164	0	0	3.53756	4.60952	GART
GMP Metabolic Process (GO:0046037)	1	8	0.271709	0.546164	0	0	3.53756	4.60952	GART
Golgi Ribbon Formation (GO:0090161)	1	8	0.271709	0.546164	0	0	3.53756	4.60952	GOLGA2
RISC Complex Assembly (GO:0070922)	1	8	0.271709	0.546164	0	0	3.53756	4.60952	AGO2
RNA Secondary Structure Unwinding (GO:0010501)	1	8	0.271709	0.546164	0	0	3.53756	4.60952	AGO2
Anoikis (GO:0043276)	1	8	0.271709	0.546164	0	0	3.53756	4.60952	DAPK2
Brown Fat Cell Differentiation (GO:0050873)	1	8	0.271709	0.546164	0	0	3.53756	4.60952	METRNL
Cardioblast Differentiation (GO:0010002)	1	8	0.271709	0.546164	0	0	3.53756	4.60952	TGFB2
Cellular Response To Muramyl Dipeptide (GO:0071225)	1	8	0.271709	0.546164	0	0	3.53756	4.60952	LDOC1
Cellular Response To Platelet-Derived Growth Factor Stimulus (GO:0036120)	1	8	0.271709	0.546164	0	0	3.53756	4.60952	MARS1
Commissural Neuron Axon Guidance (GO:0071679)	1	8	0.271709	0.546164	0	0	3.53756	4.60952	VEGFA
Detection Of Mechanical Stimulus Involved In Sensory Perception Of Sound (GO:0050910)	1	8	0.271709	0.546164	0	0	3.53756	4.60952	MKKS
Embryonic Digestive Tract Morphogenesis (GO:0048557)	1	8	0.271709	0.546164	0	0	3.53756	4.60952	PDGFRA
Embryonic Placenta Development (GO:0001892)	1	8	0.271709	0.546164	0	0	3.53756	4.60952	PKD1
Endochondral Ossification (GO:0001958)	1	8	0.271709	0.546164	0	0	3.53756	4.60952	TMEM119
Endothelial Cell Chemotaxis (GO:0035767)	1	8	0.271709	0.546164	0	0	3.53756	4.60952	VEGFA
Epithelial To Mesenchymal Transition Involved In Endocardial Cushion Formation (GO:0003198)	1	8	0.271709	0.546164	0	0	3.53756	4.60952	SNAI2
Fructose 1,6-Bisphosphate Metabolic Process (GO:0030388)	1	8	0.271709	0.546164	0	0	3.53756	4.60952	PFKP
Glucan Metabolic Process (GO:0044042)	1	8	0.271709	0.546164	0	0	3.53756	4.60952	PRKAG2
Glutamine Transport (GO:0006868)	1	8	0.271709	0.546164	0	0	3.53756	4.60952	SLC38A1
Integrin Activation (GO:0033622)	1	8	0.271709	0.546164	0	0	3.53756	4.60952	CXCL12
Interleukin-12-Mediated Signaling Pathway (GO:0035722)	1	8	0.271709	0.546164	0	0	3.53756	4.60952	PLCB1
Internal Protein Amino Acid Acetylation (GO:0006475)	1	8	0.271709	0.546164	0	0	3.53756	4.60952	KAT2B
Isoprenoid Biosynthetic Process (GO:0008299)	1	8	0.271709	0.546164	0	0	3.53756	4.60952	HMGCR
Isoprenoid Metabolic Process (GO:0006720)	1	8	0.271709	0.546164	0	0	3.53756	4.60952	HMGCR
Lactation (GO:0007595)	1	8	0.271709	0.546164	0	0	3.53756	4.60952	VEGFA
Manganese Ion Transport (GO:0006828)	1	8	0.271709	0.546164	0	0	3.53756	4.60952	SLC41A2
Negative Regulation By Host Of Viral Genome Replication (GO:0044828)	1	8	0.271709	0.546164	0	0	3.53756	4.60952	EIF2AK4
Negative Regulation Of Cholesterol Storage (GO:0010887)	1	8	0.271709	0.546164	0	0	3.53756	4.60952	ABCG1
Negative Regulation Of Chromosome Organization (GO:2001251)	1	8	0.271709	0.546164	0	0	3.53756	4.60952	SUB1
Negative Regulation Of Cytoplasmic Translation (GO:2000766)	1	8	0.271709	0.546164	0	0	3.53756	4.60952	CPEB4
Negative Regulation Of Glycoprotein Biosynthetic Process (GO:0010561)	1	8	0.271709	0.546164	0	0	3.53756	4.60952	AGO2
Negative Regulation Of Lipase Activity (GO:0060192)	1	8	0.271709	0.546164	0	0	3.53756	4.60952	ANGPTL4
Negative Regulation Of Mitotic Nuclear Division (GO:0045839)	1	8	0.271709	0.546164	0	0	3.53756	4.60952	CHEK1
Negative Regulation Of Platelet Aggregation (GO:0090331)	1	8	0.271709	0.546164	0	0	3.53756	4.60952	SH2B3
Negative Regulation Of Protein Import Into Nucleus (GO:0042308)	1	8	0.271709	0.546164	0	0	3.53756	4.60952	RAB23
Negative Regulation Of Transporter Activity (GO:0032410)	1	8	0.271709	0.546164	0	0	3.53756	4.60952	TWIST1
Negative Regulation Of Triglyceride Metabolic Process (GO:0090209)	1	8	0.271709	0.546164	0	0	3.53756	4.60952	FBXW7
Neuronal Action Potential (GO:0019228)	1	8	0.271709	0.546164	0	0	3.53756	4.60952	GPER1
Nicotinamide Nucleotide Biosynthetic Process (GO:0019359)	1	8	0.271709	0.546164	0	0	3.53756	4.60952	NAMPT
Peroxisome Fission (GO:0016559)	1	8	0.271709	0.546164	0	0	3.53756	4.60952	SEC16B
Positive Regulation Of Blood Pressure (GO:0045777)	1	8	0.271709	0.546164	0	0	3.53756	4.60952	TBXA2R
Positive Regulation Of Blood Vessel Endothelial Cell Proliferation Involved In Sprouting Angiogenesis (GO:1903589)	1	8	0.271709	0.546164	0	0	3.53756	4.60952	VEGFA
Positive Regulation Of Chromatin Binding (GO:0035563)	1	8	0.271709	0.546164	0	0	3.53756	4.60952	GMNN
Positive Regulation Of Inositol Phosphate Biosynthetic Process (GO:0060732)	1	8	0.271709	0.546164	0	0	3.53756	4.60952	GPER1
Positive Regulation Of Mast Cell Degranulation (GO:0043306)	1	8	0.271709	0.546164	0	0	3.53756	4.60952	GAB2
Positive Regulation Of Megakaryocyte Differentiation (GO:0045654)	1	8	0.271709	0.546164	0	0	3.53756	4.60952	RAB7B
Positive Regulation Of Monocyte Chemotactic Protein-1 Production (GO:0071639)	1	8	0.271709	0.546164	0	0	3.53756	4.60952	TWIST1
Positive Regulation Of Respiratory Burst (GO:0060267)	1	8	0.271709	0.546164	0	0	3.53756	4.60952	INSR
Positive Regulation Of Sequestering Of Triglyceride (GO:0010890)	1	8	0.271709	0.546164	0	0	3.53756	4.60952	PLIN2
Presynaptic Membrane Assembly (GO:0097105)	1	8	0.271709	0.546164	0	0	3.53756	4.60952	PTPRD
Purine Nucleoside Bisphosphate Catabolic Process (GO:0034034)	1	8	0.271709	0.546164	0	0	3.53756	4.60952	NUDT7
Pyrimidine-Containing Compound Catabolic Process (GO:0072529)	1	8	0.271709	0.546164	0	0	3.53756	4.60952	DPYD
Pyrimidine-Containing Compound Metabolic Process (GO:0072527)	1	8	0.271709	0.546164	0	0	3.53756	4.60952	SLC19A2
Regulation Of Defense Response To Bacterium (GO:1900424)	1	8	0.271709	0.546164	0	0	3.53756	4.60952	EMILIN1
Regulation Of Dendritic Spine Maintenance (GO:1902950)	1	8	0.271709	0.546164	0	0	3.53756	4.60952	NEDD9
Regulation Of Glucan Biosynthetic Process (GO:0010962)	1	8	0.271709	0.546164	0	0	3.53756	4.60952	PPP1R3B
Regulation Of Helicase Activity (GO:0051095)	1	8	0.271709	0.546164	0	0	3.53756	4.60952	IFIT1
Regulation Of Heme Biosynthetic Process (GO:0070453)	1	8	0.271709	0.546164	0	0	3.53756	4.60952	TMEM14A
Regulation Of Lysosomal Protein Catabolic Process (GO:1905165)	1	8	0.271709	0.546164	0	0	3.53756	4.60952	LDLR
Regulation Of Mitochondrial Gene Expression (GO:0062125)	1	8	0.271709	0.546164	0	0	3.53756	4.60952	SHMT2
Regulation Of Mitotic Centrosome Separation (GO:0046602)	1	8	0.271709	0.546164	0	0	3.53756	4.60952	CHEK1
Regulation Of Nephron Tubule Epithelial Cell Differentiation (GO:0072182)	1	8	0.271709	0.546164	0	0	3.53756	4.60952	LIF
Regulation Of Podosome Assembly (GO:0071801)	1	8	0.271709	0.546164	0	0	3.53756	4.60952	GSN
Regulation Of Protein ADP-ribosylation (GO:0010835)	1	8	0.271709	0.546164	0	0	3.53756	4.60952	KAT2B
Regulation Of Toll-Like Receptor 3 Signaling Pathway (GO:0034139)	1	8	0.271709	0.546164	0	0	3.53756	4.60952	TNFAIP3
Regulation Of Tumor Necrosis Factor Superfamily Cytokine Production (GO:1903555)	1	8	0.271709	0.546164	0	0	3.53756	4.60952	SIRPA
Response To Leptin (GO:0044321)	1	8	0.271709	0.546164	0	0	3.53756	4.60952	NR4A3
Retrograde Transport, Vesicle Recycling Within Golgi (GO:0000301)	1	8	0.271709	0.546164	0	0	3.53756	4.60952	COG6
Ribonucleoside Bisphosphate Catabolic Process (GO:0034031)	1	8	0.271709	0.546164	0	0	3.53756	4.60952	NUDT7
Semaphorin-Plexin Signaling Pathway Involved In Axon Guidance (GO:1902287)	1	8	0.271709	0.546164	0	0	3.53756	4.60952	PLXNA4
Sensory Organ Morphogenesis (GO:0090596)	1	8	0.271709	0.546164	0	0	3.53756	4.60952	COL5A2
Skeletal Myofibril Assembly (GO:0014866)	1	8	0.271709	0.546164	0	0	3.53756	4.60952	CFLAR
Somite Development (GO:0061053)	1	8	0.271709	0.546164	0	0	3.53756	4.60952	LOXL3
succinyl-CoA Metabolic Process (GO:0006104)	1	8	0.271709	0.546164	0	0	3.53756	4.60952	NUDT7
Tricarboxylic Acid Metabolic Process (GO:0072350)	1	8	0.271709	0.546164	0	0	3.53756	4.60952	IDH1
Type B Pancreatic Cell Differentiation (GO:0003309)	1	8	0.271709	0.546164	0	0	3.53756	4.60952	BMP6
Vitamin K Metabolic Process (GO:0042373)	1	8	0.271709	0.546164	0	0	3.53756	4.60952	NQO1
Organelle Organization (GO:0006996)	19	418	0.273129	0.548672	0	0	1.18256	1.53474	SEC16B;COG6;PARP1;ATL1;NEDD9;TNFAIP3;GOLGA2;FMNL3;RAB30;ZFYVE16;ZMYM3;PALLD;PEX3;LONP1;PLCE1;CCL2;KIFAP3;SLC25A33;LNPK
Positive Regulation Of Lymphocyte Activation (GO:0051251)	3	47	0.275294	0.552324	0	0	1.68948	2.17929	PYCARD;CCL2;SIRPA
Secondary Alcohol Metabolic Process (GO:1902652)	3	47	0.275294	0.552324	0	0	1.68948	2.17929	IDH1;OSBPL1A;ABCG1
Establishment Of Protein Localization To Membrane (GO:0090150)	4	69	0.280069	0.555996	0	0	1.52517	1.94111	NPC1;VPS37B;BID;ZDHHC14
Regulation Of Heart Contraction (GO:0008016)	4	69	0.280069	0.555996	0	0	1.52517	1.94111	TGFB2;SRI;ATP2B1;CALM1
T Cell Activation Involved In Immune Response (GO:0002286)	2	27	0.282558	0.555996	0	0	1.98173	2.50465	EIF2AK4;ICAM1
Cardiac Muscle Cell Differentiation (GO:0055007)	2	27	0.282558	0.555996	0	0	1.98173	2.50465	BMP2;VEGFA
Cell Surface Receptor Signaling Pathway Involved In Cell-Cell Signaling (GO:1905114)	2	27	0.282558	0.555996	0	0	1.98173	2.50465	BMP2;FZD2
Cellular Response To Epidermal Growth Factor Stimulus (GO:0071364)	2	27	0.282558	0.555996	0	0	1.98173	2.50465	MARS1;SNAI2
Negative Regulation Of NIK/NF-kappaB Signaling (GO:1901223)	2	27	0.282558	0.555996	0	0	1.98173	2.50465	CCN3;UACA
Peptide Cross-Linking (GO:0018149)	2	27	0.282558	0.555996	0	0	1.98173	2.50465	CSTA;COL3A1
Peptidyl-Proline Modification (GO:0018208)	2	27	0.282558	0.555996	0	0	1.98173	2.50465	FKBP7;PPIC
Positive Regulation Of TORC1 Signaling (GO:1904263)	2	27	0.282558	0.555996	0	0	1.98173	2.50465	SESN2;SIK3
Positive Regulation Of Filopodium Assembly (GO:0051491)	2	27	0.282558	0.555996	0	0	1.98173	2.50465	RIPOR2;PIK3R1
Positive Regulation Of Immune System Process (GO:0002684)	2	27	0.282558	0.555996	0	0	1.98173	2.50465	TGFB2;VEGFA
Positive Regulation Of Ubiquitin-Protein Transferase Activity (GO:0051443)	2	27	0.282558	0.555996	0	0	1.98173	2.50465	FBXW7;TRIB3
Regulation Of Insulin Secretion Involved In Cellular Response To Glucose Stimulus (GO:0061178)	2	27	0.282558	0.555996	0	0	1.98173	2.50465	PIM3;EFNA5
Regulation Of Microtubule Polymerization Or Depolymerization (GO:0031110)	2	27	0.282558	0.555996	0	0	1.98173	2.50465	MAPRE2;SKA2
Regulation Of Transcription Regulatory Region DNA Binding (GO:2000677)	2	27	0.282558	0.555996	0	0	1.98173	2.50465	HEY1;TWIST1
Regulation Of Cytoskeleton Organization (GO:0051493)	6	114	0.282712	0.555996	0	0	1.37736	1.74005	ARHGAP18;PDGFA;NEDD9;NEXN;EFNA5;PHLDB2
Cellular Response To Mechanical Stimulus (GO:0071260)	3	48	0.285962	0.555996	0	0	1.65185	2.06795	IRF1;CHEK1;TLR3
Retrograde Vesicle-Mediated Transport, Golgi To Endoplasmic Reticulum (GO:0006890)	3	48	0.285962	0.555996	0	0	1.65185	2.06795	COPG2;KDELR3;PLPP3
B Cell Activation (GO:0042113)	5	92	0.286774	0.555996	0	0	1.42457	1.77938	IL11;VCAM1;CLCF1;CEBPG;PIK3R1
Steroid Metabolic Process (GO:0008202)	5	92	0.286774	0.555996	0	0	1.42457	1.77938	CYP39A1;SCP2;NPC1;AKR1C3;DHCR24
Regulation Of Actin Filament-Based Process (GO:0032970)	4	70	0.288812	0.555996	0	0	1.50198	1.86543	ARHGAP18;NEDD9;PDGFA;EFNA5
Sensory Organ Development (GO:0007423)	4	70	0.288812	0.555996	0	0	1.50198	1.86543	TGFB2;SMOC1;CHD7;MEIS2
Positive Regulation Of Cellular Component Biogenesis (GO:0044089)	5	93	0.294354	0.555996	0	0	1.40831	1.72233	MMP1;EMILIN1;BID;WARS1;VEGFA
Protein O-linked Glycosylation (GO:0006493)	5	93	0.294354	0.555996	0	0	1.40831	1.72233	B3GALNT1;POGLUT2;POGLUT3;ST3GAL1;GALNT10
Mitochondrion Organization (GO:0007005)	8	162	0.294856	0.555996	0	0	1.28816	1.57319	PARP1;AIFM2;ATP23;LONP1;TOMM34;SPATA18;BID;SLC25A33
Regulation Of Macromolecule Metabolic Process (GO:0060255)	8	162	0.294856	0.555996	0	0	1.28816	1.57319	TCF19;ZNF462;PEG3;NPC1;CHD7;SIRPA;LDLR;PTHLH
Intrinsic Apoptotic Signaling Pathway In Response To DNA Damage (GO:0008630)	3	49	0.296661	0.555996	0	0	1.61586	1.96354	PYCARD;DDIT4;TNFRSF1B
Neurogenesis (GO:0022008)	3	49	0.296661	0.555996	0	0	1.61586	1.96354	TGFB2;CXCR4;CHAC1
Nuclear Export (GO:0051168)	3	49	0.296661	0.555996	0	0	1.61586	1.96354	EGR2;SMURF1;PKD1
Positive Regulation Of Nervous System Development (GO:0051962)	3	49	0.296661	0.555996	0	0	1.61586	1.96354	PTPRD;GPER1;IL1RAP
Regulation Of Cell Communication (GO:0010646)	3	49	0.296661	0.555996	0	0	1.61586	1.96354	UGCG;SRI;MGLL
Apoptotic Cell Clearance (GO:0043277)	2	28	0.297113	0.555996	0	0	1.90541	2.31249	MEGF10;ITGB3
Cell-Substrate Junction Assembly (GO:0007044)	2	28	0.297113	0.555996	0	0	1.90541	2.31249	BCR;CDH11
Diterpenoid Metabolic Process (GO:0016101)	2	28	0.297113	0.555996	0	0	1.90541	2.31249	AKR1B10;AKR1C3
Glycosaminoglycan Metabolic Process (GO:0030203)	2	28	0.297113	0.555996	0	0	1.90541	2.31249	FUCA1;HS3ST1
Regulation Of DNA Damage Response, Signal Transduction By P53 Class Mediator (GO:0043516)	2	28	0.297113	0.555996	0	0	1.90541	2.31249	TWIST1;SNAI2
Regulation Of Chemotaxis (GO:0050920)	2	28	0.297113	0.555996	0	0	1.90541	2.31249	PDGFRA;CXCR4
Regulation Of Lipid Biosynthetic Process (GO:0046890)	2	28	0.297113	0.555996	0	0	1.90541	2.31249	GPER1;PDK4
Regulation Of Nitric-Oxide Synthase Activity (GO:0050999)	2	28	0.297113	0.555996	0	0	1.90541	2.31249	DHFR;GCH1
Regulation Of Platelet Activation (GO:0010543)	2	28	0.297113	0.555996	0	0	1.90541	2.31249	PDGFRA;PDGFA
Regulation Of Protein Localization To Membrane (GO:1905475)	2	28	0.297113	0.555996	0	0	1.90541	2.31249	MMP14;GSN
Vascular Endothelial Growth Factor Receptor Signaling Pathway (GO:0048010)	2	28	0.297113	0.555996	0	0	1.90541	2.31249	HSPB1;VEGFA
Kidney Development (GO:0001822)	4	71	0.297593	0.555996	0	0	1.47948	1.79318	HELLS;TGFB2;PKD1;VEGFA
Lipid Biosynthetic Process (GO:0008610)	4	71	0.297593	0.555996	0	0	1.47948	1.79318	ACSM3;SCP2;ACSM5;HMGCR
Negative Regulation Of Supramolecular Fiber Organization (GO:1902904)	4	71	0.297593	0.555996	0	0	1.47948	1.79318	BMERB1;EMILIN1;ARHGEF2;LDLR
Positive Regulation Of Cell-Substrate Adhesion (GO:0010811)	4	71	0.297593	0.555996	0	0	1.47948	1.79318	CCDC80;NEDD9;RSU1;UTRN
Golgi Inheritance (GO:0048313)	1	9	0.300014	0.555996	0	0	3.0952	3.72639	GOLGA2
I-kappaB Phosphorylation (GO:0007252)	1	9	0.300014	0.555996	0	0	3.0952	3.72639	TLR3
SNARE Complex Assembly (GO:0035493)	1	9	0.300014	0.555996	0	0	3.0952	3.72639	STXBP6
Actin-Mediated Cell Contraction (GO:0070252)	1	9	0.300014	0.555996	0	0	3.0952	3.72639	GSN
Alpha-Linolenic Acid Metabolic Process (GO:0036109)	1	9	0.300014	0.555996	0	0	3.0952	3.72639	SCP2
Amine Metabolic Process (GO:0009308)	1	9	0.300014	0.555996	0	0	3.0952	3.72639	VCAM1
Camera-Type Eye Morphogenesis (GO:0048593)	1	9	0.300014	0.555996	0	0	3.0952	3.72639	VEGFA
Cellular Response To Oxygen Levels (GO:0071453)	1	9	0.300014	0.555996	0	0	3.0952	3.72639	CPEB4
Chloride Ion Homeostasis (GO:0055064)	1	9	0.300014	0.555996	0	0	3.0952	3.72639	SLC12A8
Dicarboxylic Acid Biosynthetic Process (GO:0043650)	1	9	0.300014	0.555996	0	0	3.0952	3.72639	GOT1
Ectoderm Development (GO:0007398)	1	9	0.300014	0.555996	0	0	3.0952	3.72639	SMURF1
Embryonic Eye Morphogenesis (GO:0048048)	1	9	0.300014	0.555996	0	0	3.0952	3.72639	FBN1
Endothelial Tube Morphogenesis (GO:0061154)	1	9	0.300014	0.555996	0	0	3.0952	3.72639	RHOB
Error-Prone Translesion Synthesis (GO:0042276)	1	9	0.300014	0.555996	0	0	3.0952	3.72639	POLE2
Fructose 6-Phosphate Metabolic Process (GO:0006002)	1	9	0.300014	0.555996	0	0	3.0952	3.72639	PFKP
Hematopoietic Stem Cell Differentiation (GO:0060218)	1	9	0.300014	0.555996	0	0	3.0952	3.72639	LMBR1L
Histone Ubiquitination (GO:0016574)	1	9	0.300014	0.555996	0	0	3.0952	3.72639	UHRF1
Homologous Recombination (GO:0035825)	1	9	0.300014	0.555996	0	0	3.0952	3.72639	NUCKS1
Insulin Metabolic Process (GO:1901142)	1	9	0.300014	0.555996	0	0	3.0952	3.72639	ERN1
Kinetochore Assembly (GO:0051382)	1	9	0.300014	0.555996	0	0	3.0952	3.72639	NPC1
Lung Epithelium Development (GO:0060428)	1	9	0.300014	0.555996	0	0	3.0952	3.72639	PKD1
Mitochondrial DNA Replication (GO:0006264)	1	9	0.300014	0.555996	0	0	3.0952	3.72639	TWNK
Mitochondrial RNA Processing (GO:0000963)	1	9	0.300014	0.555996	0	0	3.0952	3.72639	TBRG4
Monoatomic Anion Homeostasis (GO:0055081)	1	9	0.300014	0.555996	0	0	3.0952	3.72639	SLC12A8
Myelin Maintenance (GO:0043217)	1	9	0.300014	0.555996	0	0	3.0952	3.72639	CXCR4
Negative Regulation Of Alpha-Beta T Cell Proliferation (GO:0046642)	1	9	0.300014	0.555996	0	0	3.0952	3.72639	VSIR
Negative Regulation Of Cell-Cell Adhesion Mediated By Cadherin (GO:2000048)	1	9	0.300014	0.555996	0	0	3.0952	3.72639	VEGFA
Negative Regulation Of Heterotypic Cell-Cell Adhesion (GO:0034115)	1	9	0.300014	0.555996	0	0	3.0952	3.72639	KLF4
Negative Regulation Of Leukocyte Migration (GO:0002686)	1	9	0.300014	0.555996	0	0	3.0952	3.72639	EMILIN1
Negative Regulation Of Lipid Localization (GO:1905953)	1	9	0.300014	0.555996	0	0	3.0952	3.72639	ITGB3
Negative Regulation Of Lymphocyte Apoptotic Process (GO:0070229)	1	9	0.300014	0.555996	0	0	3.0952	3.72639	IRS2
Negative Regulation Of Phosphatidylinositol 3-Kinase Signaling (GO:0014067)	1	9	0.300014	0.555996	0	0	3.0952	3.72639	TWIST1
Negative Regulation Of Protein Maturation (GO:1903318)	1	9	0.300014	0.555996	0	0	3.0952	3.72639	CHAC1
Negative Regulation Of Tyrosine Phosphorylation Of STAT Protein (GO:0042532)	1	9	0.300014	0.555996	0	0	3.0952	3.72639	SH2B3
Negative Regulation Of Vascular Endothelial Growth Factor Signaling Pathway (GO:1900747)	1	9	0.300014	0.555996	0	0	3.0952	3.72639	SPRY2
Neuron Projection Regeneration (GO:0031102)	1	9	0.300014	0.555996	0	0	3.0952	3.72639	GAP43
Nucleobase-Containing Compound Biosynthetic Process (GO:0034654)	1	9	0.300014	0.555996	0	0	3.0952	3.72639	TYMS
Nucleoside Metabolic Process (GO:0009116)	1	9	0.300014	0.555996	0	0	3.0952	3.72639	NME5
Ornithine Metabolic Process (GO:0006591)	1	9	0.300014	0.555996	0	0	3.0952	3.72639	ODC1
Peptidyl-Amino Acid Modification (GO:0018193)	1	9	0.300014	0.555996	0	0	3.0952	3.72639	FKBP7
Peptidyl-Cysteine Modification (GO:0018198)	1	9	0.300014	0.555996	0	0	3.0952	3.72639	HHAT
Peptidyl-Lysine Acetylation (GO:0018394)	1	9	0.300014	0.555996	0	0	3.0952	3.72639	KAT2B
Peptidyl-Lysine Dimethylation (GO:0018027)	1	9	0.300014	0.555996	0	0	3.0952	3.72639	SETBP1
Phosphatidylethanolamine Biosynthetic Process (GO:0006646)	1	9	0.300014	0.555996	0	0	3.0952	3.72639	CHKA
Piecemeal Microautophagy Of The Nucleus (GO:0034727)	1	9	0.300014	0.555996	0	0	3.0952	3.72639	ULK1
Pinocytosis (GO:0006907)	1	9	0.300014	0.555996	0	0	3.0952	3.72639	PYCARD
Positive Regulation Of Acrosome Reaction (GO:2000344)	1	9	0.300014	0.555996	0	0	3.0952	3.72639	PLCB1
Positive Regulation Of Epidermis Development (GO:0045684)	1	9	0.300014	0.555996	0	0	3.0952	3.72639	TMEM79
Positive Regulation Of Hippo Signaling (GO:0035332)	1	9	0.300014	0.555996	0	0	3.0952	3.72639	FRMD6
Positive Regulation Of Keratinocyte Migration (GO:0051549)	1	9	0.300014	0.555996	0	0	3.0952	3.72639	MAPRE2
Positive Regulation Of Mesenchymal Cell Proliferation (GO:0002053)	1	9	0.300014	0.555996	0	0	3.0952	3.72639	PDGFA
Positive Regulation Of Myoblast Fusion (GO:1901741)	1	9	0.300014	0.555996	0	0	3.0952	3.72639	RIPOR2
Positive Regulation Of Protein Kinase A Signaling (GO:0010739)	1	9	0.300014	0.555996	0	0	3.0952	3.72639	MC1R
Positive Regulation Of Transcription Of Nucleolar Large rRNA By RNA Polymerase I (GO:1901838)	1	9	0.300014	0.555996	0	0	3.0952	3.72639	MARS1
Presynaptic Membrane Organization (GO:0097090)	1	9	0.300014	0.555996	0	0	3.0952	3.72639	PTPRD
Primary Alcohol Catabolic Process (GO:0034310)	1	9	0.300014	0.555996	0	0	3.0952	3.72639	AKR1C3
Protein K11-linked Deubiquitination (GO:0035871)	1	9	0.300014	0.555996	0	0	3.0952	3.72639	TNFAIP3
Protein Localization To Microtubule (GO:0035372)	1	9	0.300014	0.555996	0	0	3.0952	3.72639	MAPRE2
Protein Localization To Microtubule Cytoskeleton (GO:0072698)	1	9	0.300014	0.555996	0	0	3.0952	3.72639	MAPRE2
Regulation Of CD8-positive, Alpha-Beta T Cell Activation (GO:2001185)	1	9	0.300014	0.555996	0	0	3.0952	3.72639	IRF1
Regulation Of PERK-mediated Unfolded Protein Response (GO:1903897)	1	9	0.300014	0.555996	0	0	3.0952	3.72639	PPP1R15A
Regulation Of RNA Polymerase II Regulatory Region Sequence-Specific DNA Binding (GO:1903025)	1	9	0.300014	0.555996	0	0	3.0952	3.72639	DDIT3
Regulation Of Actin Filament Length (GO:0030832)	1	9	0.300014	0.555996	0	0	3.0952	3.72639	CXCL12
Regulation Of Cell-Cell Adhesion Involved In Gastrulation (GO:0070587)	1	9	0.300014	0.555996	0	0	3.0952	3.72639	KLF4
Regulation Of Cellular Extravasation (GO:0002691)	1	9	0.300014	0.555996	0	0	3.0952	3.72639	ICAM1
Regulation Of Ceramide Biosynthetic Process (GO:2000303)	1	9	0.300014	0.555996	0	0	3.0952	3.72639	SPHK1
Regulation Of Complement Activation (GO:0030449)	1	9	0.300014	0.555996	0	0	3.0952	3.72639	CD55
Regulation Of Dendritic Cell Apoptotic Process (GO:2000668)	1	9	0.300014	0.555996	0	0	3.0952	3.72639	CXCL12
Regulation Of Hair Cycle (GO:0042634)	1	9	0.300014	0.555996	0	0	3.0952	3.72639	PER1
Regulation Of Leukocyte Mediated Cytotoxicity (GO:0001910)	1	9	0.300014	0.555996	0	0	3.0952	3.72639	ICAM1
Regulation Of Mast Cell Activation (GO:0033003)	1	9	0.300014	0.555996	0	0	3.0952	3.72639	TSLP
Regulation Of Protein Lipidation (GO:1903059)	1	9	0.300014	0.555996	0	0	3.0952	3.72639	ULK1
Regulation Of Receptor Binding (GO:1900120)	1	9	0.300014	0.555996	0	0	3.0952	3.72639	BDNF
Regulation Of Sequestering Of Calcium Ion (GO:0051282)	1	9	0.300014	0.555996	0	0	3.0952	3.72639	UBASH3B
Response To Laminar Fluid Shear Stress (GO:0034616)	1	9	0.300014	0.555996	0	0	3.0952	3.72639	KLF4
Response To Platelet-Derived Growth Factor (GO:0036119)	1	9	0.300014	0.555996	0	0	3.0952	3.72639	MARS1
Sequestering Of Extracellular Ligand From Receptor (GO:0035581)	1	9	0.300014	0.555996	0	0	3.0952	3.72639	FBN1
Serine Family Amino Acid Catabolic Process (GO:0009071)	1	9	0.300014	0.555996	0	0	3.0952	3.72639	SHMT2
Skeletal Muscle Tissue Regeneration (GO:0043403)	1	9	0.300014	0.555996	0	0	3.0952	3.72639	CFLAR
Smooth Muscle Tissue Development (GO:0048745)	1	9	0.300014	0.555996	0	0	3.0952	3.72639	MYLK
Somatic Recombination Of Immunoglobulin Genes Involved In Immune Response (GO:0002204)	1	9	0.300014	0.555996	0	0	3.0952	3.72639	EXOSC6
Type II Interferon-Mediated Signaling Pathway (GO:0060333)	1	9	0.300014	0.555996	0	0	3.0952	3.72639	IRF1
Vasoconstriction (GO:0042310)	1	9	0.300014	0.555996	0	0	3.0952	3.72639	EDNRB
Wound Healing, Spreading Of Epidermal Cells (GO:0035313)	1	9	0.300014	0.555996	0	0	3.0952	3.72639	COL5A1
Peptidyl-Lysine Modification (GO:0018205)	5	94	0.301967	0.559289	0	0	1.39241	1.66733	KAT2B;EGR2;CTH;LOXL3;LOXL1
Positive Regulation Of Protein Serine/Threonine Kinase Activity (GO:0071902)	6	117	0.303012	0.560899	0	0	1.33992	1.59984	INSR;PDGFA;CALM1;FGF2;PKD1;VEGFA
Protein Targeting To Membrane (GO:0006612)	4	72	0.306406	0.564345	0	0	1.45765	1.72418	PEX3;SSR1;VPS37B;ZDHHC14
Pyruvate Metabolic Process (GO:0006090)	3	50	0.307382	0.564345	0	0	1.5814	1.86551	NR4A3;ENO2;PCK2
Regulation Of Epithelial Cell Migration (GO:0010632)	3	50	0.307382	0.564345	0	0	1.5814	1.86551	TGFB2;RHOJ;TACSTD2
Positive Regulation Of Cell Projection Organization (GO:0031346)	6	118	0.309838	0.564345	0	0	1.32789	1.55589	PTPRD;TIAM1;BDNF;NEDD9;ROR1;PLXNA4
JNK Cascade (GO:0007254)	2	29	0.311622	0.564345	0	0	1.83474	2.13925	TNFRSF19;MAP3K5
RNA-mediated Gene Silencing (GO:0031047)	2	29	0.311622	0.564345	0	0	1.83474	2.13925	CNOT7;AGO2
Alpha-Amino Acid Metabolic Process (GO:1901605)	2	29	0.311622	0.564345	0	0	1.83474	2.13925	CPS1;SLC25A12
Chondrocyte Differentiation (GO:0002062)	2	29	0.311622	0.564345	0	0	1.83474	2.13925	BMP2;CCN3
Heterotypic Cell-Cell Adhesion (GO:0034113)	2	29	0.311622	0.564345	0	0	1.83474	2.13925	VCAM1;ITGB3
Positive Regulation Of B Cell Proliferation (GO:0030890)	2	29	0.311622	0.564345	0	0	1.83474	2.13925	CLCF1;IRS2
Positive Regulation Of Dephosphorylation (GO:0035306)	2	29	0.311622	0.564345	0	0	1.83474	2.13925	BMP2;CALM1
Positive Regulation Of Endopeptidase Activity (GO:0010950)	2	29	0.311622	0.564345	0	0	1.83474	2.13925	PYCARD;VSIR
Positive Regulation Of Viral Genome Replication (GO:0045070)	2	29	0.311622	0.564345	0	0	1.83474	2.13925	CNOT7;IFIT1
Regulation Of Developmental Growth (GO:0048638)	2	29	0.311622	0.564345	0	0	1.83474	2.13925	INSR;PLCB1
Regulation Of Muscle Contraction (GO:0006937)	2	29	0.311622	0.564345	0	0	1.83474	2.13925	PLCE1;SRI
Regulation Of Neuron Migration (GO:2001222)	2	29	0.311622	0.564345	0	0	1.83474	2.13925	COL3A1;ARHGEF2
Regulation Of Striated Muscle Contraction (GO:0006942)	2	29	0.311622	0.564345	0	0	1.83474	2.13925	SRI;CALM1
Regulation Of Voltage-Gated Calcium Channel Activity (GO:1901385)	2	29	0.311622	0.564345	0	0	1.83474	2.13925	PDE4B;SRI
Response To Interferon-Beta (GO:0035456)	2	29	0.311622	0.564345	0	0	1.83474	2.13925	IRF1;CALM1
Response To Steroid Hormone (GO:0048545)	2	29	0.311622	0.564345	0	0	1.83474	2.13925	TGFB2;NKX3-1
Endocytosis (GO:0006897)	9	189	0.314287	0.564345	0	0	1.23978	1.43498	LMBR1L;EEA1;INSR;DENND1A;RHOJ;VLDLR;LDLR;RHOBTB1;JMJD6
Regulation Of Protein-Containing Complex Assembly (GO:0043254)	6	119	0.31669	0.564345	0	0	1.31607	1.51326	GSN;MMP1;ULK1;BID;WARS1;VEGFA
Amide Biosynthetic Process (GO:0043604)	3	51	0.318118	0.564345	0	0	1.54837	1.7734	CERS6;CPS1;SGMS2
Cholesterol Transport (GO:0030301)	3	51	0.318118	0.564345	0	0	1.54837	1.7734	NPC1;LDLR;ABCG1
Negative Regulation Of MAP Kinase Activity (GO:0043407)	3	51	0.318118	0.564345	0	0	1.54837	1.7734	BMP2;SPRY2;SH2B3
Negative Regulation Of Gene Expression, Epigenetic (GO:0045814)	3	51	0.318118	0.564345	0	0	1.54837	1.7734	HELLS;UHRF1;CHEK1
Positive Regulation Of Protein Localization To Plasma Membrane (GO:1903078)	3	51	0.318118	0.564345	0	0	1.54837	1.7734	CNPY4;GPER1;PIK3R1
Regulation Of Smoothened Signaling Pathway (GO:0008589)	3	51	0.318118	0.564345	0	0	1.54837	1.7734	HERC4;ARMC9;RORA
Regulation Of Substrate Adhesion-Dependent Cell Spreading (GO:1900024)	3	51	0.318118	0.564345	0	0	1.54837	1.7734	TACSTD2;NEDD9;EFNA5
Gland Development (GO:0048732)	4	74	0.324105	0.564345	0	0	1.41586	1.59523	TGFBR3;CEBPA;CEBPG;NKX3-1
Positive Regulation Of Lymphocyte Proliferation (GO:0050671)	4	74	0.324105	0.564345	0	0	1.41586	1.59523	VCAM1;CLCF1;IRS2;SLC7A1
Monocarboxylic Acid Metabolic Process (GO:0032787)	5	97	0.324972	0.564345	0	0	1.3468	1.51382	GAMT;SGPL1;SLC6A8;SCP2;NPC1
GPI Anchor Biosynthetic Process (GO:0006506)	2	30	0.326065	0.564345	0	0	1.76912	1.98258	PIGB;PIGK
Artery Morphogenesis (GO:0048844)	2	30	0.326065	0.564345	0	0	1.76912	1.98258	TGFB2;VEGFA
Embryonic Skeletal System Morphogenesis (GO:0048704)	2	30	0.326065	0.564345	0	0	1.76912	1.98258	PDGFRA;TWIST1
Negative Regulation Of Calcium Ion Transmembrane Transporter Activity (GO:1901020)	2	30	0.326065	0.564345	0	0	1.76912	1.98258	SRI;CALM1
Negative Regulation Of Carbohydrate Metabolic Process (GO:0045912)	2	30	0.326065	0.564345	0	0	1.76912	1.98258	NUPR1;ERFE
Nucleic Acid Metabolic Process (GO:0090304)	2	30	0.326065	0.564345	0	0	1.76912	1.98258	NT5E;WDR74
Phagocytosis, Engulfment (GO:0006911)	2	30	0.326065	0.564345	0	0	1.76912	1.98258	GSN;MEGF10
Positive Regulation Of JUN Kinase Activity (GO:0043507)	2	30	0.326065	0.564345	0	0	1.76912	1.98258	ERN1;MAP3K5
Positive Regulation Of Interleukin-10 Production (GO:0032733)	2	30	0.326065	0.564345	0	0	1.76912	1.98258	PYCARD;TSLP
Positive Regulation Of Lipid Kinase Activity (GO:0090218)	2	30	0.326065	0.564345	0	0	1.76912	1.98258	PDGFRA;FGF2
Positive Regulation Of Locomotion (GO:0040017)	2	30	0.326065	0.564345	0	0	1.76912	1.98258	TWIST1;NTN1
Positive Regulation Of Protein Targeting To Mitochondrion (GO:1903955)	2	30	0.326065	0.564345	0	0	1.76912	1.98258	USP36;FBXW7
Protein Palmitoylation (GO:0018345)	2	30	0.326065	0.564345	0	0	1.76912	1.98258	HHAT;ZDHHC14
Regulation Of Macrophage Derived Foam Cell Differentiation (GO:0010743)	2	30	0.326065	0.564345	0	0	1.76912	1.98258	ITGB3;ABCG1
Regulation Of Vasculature Development (GO:1901342)	2	30	0.326065	0.564345	0	0	1.76912	1.98258	FGF2;WARS1
Response To Amino Acid (GO:0043200)	2	30	0.326065	0.564345	0	0	1.76912	1.98258	SESN2;CPEB4
Response To Epidermal Growth Factor (GO:0070849)	2	30	0.326065	0.564345	0	0	1.76912	1.98258	MARS1;SNAI2
N-acetylneuraminate Metabolic Process (GO:0006054)	1	10	0.327221	0.564345	0	0	2.75115	3.07336	ST3GAL1
Rap Protein Signal Transduction (GO:0032486)	1	10	0.327221	0.564345	0	0	2.75115	3.07336	RAP2B
Actin Filament Depolymerization (GO:0030042)	1	10	0.327221	0.564345	0	0	2.75115	3.07336	GSN
Alpha-Amino Acid Biosynthetic Process (GO:1901607)	1	10	0.327221	0.564345	0	0	2.75115	3.07336	CPS1
Atrial Septum Morphogenesis (GO:0060413)	1	10	0.327221	0.564345	0	0	2.75115	3.07336	TGFB2
Basement Membrane Organization (GO:0071711)	1	10	0.327221	0.564345	0	0	2.75115	3.07336	HMCN1
Cellular Response To UV-A (GO:0071492)	1	10	0.327221	0.564345	0	0	2.75115	3.07336	MMP1
Cellular Response To Increased Oxygen Levels (GO:0036295)	1	10	0.327221	0.564345	0	0	2.75115	3.07336	FOXO1
Cellular Response To Interleukin-15 (GO:0071350)	1	10	0.327221	0.564345	0	0	2.75115	3.07336	PLCB1
Embryonic Appendage Morphogenesis (GO:0035113)	1	10	0.327221	0.564345	0	0	2.75115	3.07336	TGFB2
Engulfment Of Apoptotic Cell (GO:0043652)	1	10	0.327221	0.564345	0	0	2.75115	3.07336	MEGF10
Epithelial Cell Apoptotic Process (GO:1904019)	1	10	0.327221	0.564345	0	0	2.75115	3.07336	GSN
Glycine Transport (GO:0015816)	1	10	0.327221	0.564345	0	0	2.75115	3.07336	SLC7A8
Heparan Sulfate Proteoglycan Biosynthetic Process, Enzymatic Modification (GO:0015015)	1	10	0.327221	0.564345	0	0	2.75115	3.07336	HS3ST1
Histone H3-K14 Acetylation (GO:0044154)	1	10	0.327221	0.564345	0	0	2.75115	3.07336	KAT2B
Interleukin-15-Mediated Signaling Pathway (GO:0035723)	1	10	0.327221	0.564345	0	0	2.75115	3.07336	PLCB1
Kinetochore Organization (GO:0051383)	1	10	0.327221	0.564345	0	0	2.75115	3.07336	NPC1
Mast Cell Activation Involved In Immune Response (GO:0002279)	1	10	0.327221	0.564345	0	0	2.75115	3.07336	NR4A3
Mast Cell Degranulation (GO:0043303)	1	10	0.327221	0.564345	0	0	2.75115	3.07336	NR4A3
Megakaryocyte Development (GO:0035855)	1	10	0.327221	0.564345	0	0	2.75115	3.07336	SH2B3
Mitochondrial Protein Processing (GO:0034982)	1	10	0.327221	0.564345	0	0	2.75115	3.07336	ATP23
Mitotic DNA Replication (GO:1902969)	1	10	0.327221	0.564345	0	0	2.75115	3.07336	GINS1
Monocyte Differentiation (GO:0030224)	1	10	0.327221	0.564345	0	0	2.75115	3.07336	VEGFA
Negative Regulation Of Adenylate Cyclase Activity (GO:0007194)	1	10	0.327221	0.564345	0	0	2.75115	3.07336	EDNRB
Negative Regulation Of Alpha-Beta T Cell Activation (GO:0046636)	1	10	0.327221	0.564345	0	0	2.75115	3.07336	VSIR
Negative Regulation Of Autophagosome Assembly (GO:1902902)	1	10	0.327221	0.564345	0	0	2.75115	3.07336	NUPR1
Negative Regulation Of Centrosome Duplication (GO:0010826)	1	10	0.327221	0.564345	0	0	2.75115	3.07336	KAT2B
Negative Regulation Of Dephosphorylation (GO:0035305)	1	10	0.327221	0.564345	0	0	2.75115	3.07336	PPP1R15A
Negative Regulation Of Exocytosis (GO:0045920)	1	10	0.327221	0.564345	0	0	2.75115	3.07336	STXBP6
Negative Regulation Of Glycolytic Process (GO:0045820)	1	10	0.327221	0.564345	0	0	2.75115	3.07336	NUPR1
Negative Regulation Of Hemostasis (GO:1900047)	1	10	0.327221	0.564345	0	0	2.75115	3.07336	SERPINE1
Negative Regulation Of Homotypic Cell-Cell Adhesion (GO:0034111)	1	10	0.327221	0.564345	0	0	2.75115	3.07336	SH2B3
Negative Regulation Of Hydrogen Peroxide-Induced Cell Death (GO:1903206)	1	10	0.327221	0.564345	0	0	2.75115	3.07336	HGF
Negative Regulation Of Interleukin-17 Production (GO:0032700)	1	10	0.327221	0.564345	0	0	2.75115	3.07336	VSIR
Negative Regulation Of Lymphocyte Migration (GO:2000402)	1	10	0.327221	0.564345	0	0	2.75115	3.07336	RIPOR2
Negative Regulation Of Mitochondrial Outer Membrane Permeabilization Involved In Apoptotic Signaling Pathway (GO:1901029)	1	10	0.327221	0.564345	0	0	2.75115	3.07336	TMEM14A
Negative Regulation Of Nuclear Division (GO:0051784)	1	10	0.327221	0.564345	0	0	2.75115	3.07336	CHEK1
Negative Regulation Of Pathway-Restricted SMAD Protein Phosphorylation (GO:0060394)	1	10	0.327221	0.564345	0	0	2.75115	3.07336	EMILIN1
Negative Regulation Of Steroid Biosynthetic Process (GO:0010894)	1	10	0.327221	0.564345	0	0	2.75115	3.07336	SNAI2
Negative Regulation Of Transmembrane Transport (GO:0034763)	1	10	0.327221	0.564345	0	0	2.75115	3.07336	IRS2
Negative Regulation Of Vascular Endothelial Growth Factor Receptor Signaling Pathway (GO:0030948)	1	10	0.327221	0.564345	0	0	2.75115	3.07336	EMILIN1
Neuron Projection Fasciculation (GO:0106030)	1	10	0.327221	0.564345	0	0	2.75115	3.07336	SEMA5A
Neuron Projection Maintenance (GO:1990535)	1	10	0.327221	0.564345	0	0	2.75115	3.07336	INSR
Positive Regulation Of B Cell Differentiation (GO:0045579)	1	10	0.327221	0.564345	0	0	2.75115	3.07336	MMP14
Positive Regulation Of Actin Filament Depolymerization (GO:0030836)	1	10	0.327221	0.564345	0	0	2.75115	3.07336	SEMA5A
Positive Regulation Of Actin Nucleation (GO:0051127)	1	10	0.327221	0.564345	0	0	2.75115	3.07336	GSN
Positive Regulation Of Attachment Of Spindle Microtubules To Kinetochore (GO:0051987)	1	10	0.327221	0.564345	0	0	2.75115	3.07336	KAT2B
Positive Regulation Of Cellular Respiration (GO:1901857)	1	10	0.327221	0.564345	0	0	2.75115	3.07336	NUPR1
Positive Regulation Of Chondrocyte Differentiation (GO:0032332)	1	10	0.327221	0.564345	0	0	2.75115	3.07336	GDF5
Positive Regulation Of Defense Response To Bacterium (GO:1900426)	1	10	0.327221	0.564345	0	0	2.75115	3.07336	EMILIN1
Positive Regulation Of Dendrite Development (GO:1900006)	1	10	0.327221	0.564345	0	0	2.75115	3.07336	VLDLR
Positive Regulation Of Interleukin-13 Production (GO:0032736)	1	10	0.327221	0.564345	0	0	2.75115	3.07336	TSLP
Positive Regulation Of Macrophage Differentiation (GO:0045651)	1	10	0.327221	0.564345	0	0	2.75115	3.07336	LIF
Positive Regulation Of Nitric-Oxide Synthase Biosynthetic Process (GO:0051770)	1	10	0.327221	0.564345	0	0	2.75115	3.07336	NAMPT
Positive Regulation Of Protein Depolymerization (GO:1901881)	1	10	0.327221	0.564345	0	0	2.75115	3.07336	SEMA5A
Positive Regulation Of Transcription From RNA Polymerase II Promoter In Response To Endoplasmic Reticulum Stress (GO:1990440)	1	10	0.327221	0.564345	0	0	2.75115	3.07336	DDIT3
Positive Regulation Of Transforming Growth Factor Beta Production (GO:0071636)	1	10	0.327221	0.564345	0	0	2.75115	3.07336	PTGS2
Protein auto-ADP-ribosylation (GO:0070213)	1	10	0.327221	0.564345	0	0	2.75115	3.07336	PARP12
Protein Kinase C-activating G Protein-Coupled Receptor Signaling Pathway (GO:0007205)	1	10	0.327221	0.564345	0	0	2.75115	3.07336	GAP43
Purine Ribonucleoside Triphosphate Biosynthetic Process (GO:0009206)	1	10	0.327221	0.564345	0	0	2.75115	3.07336	PRKAG2
rRNA Base Methylation (GO:0070475)	1	10	0.327221	0.564345	0	0	2.75115	3.07336	NOP2
Regulation Of B Cell Apoptotic Process (GO:0002902)	1	10	0.327221	0.564345	0	0	2.75115	3.07336	IRS2
Regulation Of Amyloid Precursor Protein Biosynthetic Process (GO:0042984)	1	10	0.327221	0.564345	0	0	2.75115	3.07336	AGO2
Regulation Of Axon Regeneration (GO:0048679)	1	10	0.327221	0.564345	0	0	2.75115	3.07336	STK24
Regulation Of Biosynthetic Process (GO:0009889)	1	10	0.327221	0.564345	0	0	2.75115	3.07336	SLC25A33
Regulation Of Cardiac Muscle Cell Apoptotic Process (GO:0010665)	1	10	0.327221	0.564345	0	0	2.75115	3.07336	NUPR1
Regulation Of Chromatin Binding (GO:0035561)	1	10	0.327221	0.564345	0	0	2.75115	3.07336	GMNN
Regulation Of Inclusion Body Assembly (GO:0090083)	1	10	0.327221	0.564345	0	0	2.75115	3.07336	SNCAIP
Regulation Of Lipid Transport (GO:0032368)	1	10	0.327221	0.564345	0	0	2.75115	3.07336	ITGB3
Regulation Of Low-Density Lipoprotein Particle Clearance (GO:0010988)	1	10	0.327221	0.564345	0	0	2.75115	3.07336	LDLR
Regulation Of Microtubule Nucleation (GO:0010968)	1	10	0.327221	0.564345	0	0	2.75115	3.07336	PDE4DIP
Regulation Of Respiratory Burst (GO:0060263)	1	10	0.327221	0.564345	0	0	2.75115	3.07336	INSR
Regulation Of Toll-Like Receptor 9 Signaling Pathway (GO:0034163)	1	10	0.327221	0.564345	0	0	2.75115	3.07336	RAB7B
Removal Of Superoxide Radicals (GO:0019430)	1	10	0.327221	0.564345	0	0	2.75115	3.07336	NQO1
Response To Sterol (GO:0036314)	1	10	0.327221	0.564345	0	0	2.75115	3.07336	RORA
Surfactant Homeostasis (GO:0043129)	1	10	0.327221	0.564345	0	0	2.75115	3.07336	VEGFA
Thyroid Hormone Generation (GO:0006590)	1	10	0.327221	0.564345	0	0	2.75115	3.07336	DIO2
Neurotransmitter Transport (GO:0006836)	3	52	0.328858	0.566247	0	0	1.51669	1.68676	SLC38A1;PTPRN2;SLC6A15
Positive Regulation Of B Cell Activation (GO:0050871)	3	52	0.328858	0.566247	0	0	1.51669	1.68676	MMP14;CLCF1;IRS2
Regulation Of Proteolysis (GO:0030162)	3	52	0.328858	0.566247	0	0	1.51669	1.68676	CYFIP2;CSTA;PLAUR
Modification-Dependent Protein Catabolic Process (GO:0019941)	9	192	0.330544	0.568843	0	0	1.21926	1.34974	HERC4;RNF128;SMURF1;UHRF1;TTC3;LONP1;UBR4;ARRB1;PCYOX1
Regulation Of BMP Signaling Pathway (GO:0030510)	4	75	0.332981	0.572728	0	0	1.39584	1.53496	SMURF1;FST;GDF5;FSTL3
Brain Development (GO:0007420)	8	169	0.335265	0.573688	0	0	1.2317	1.34605	ADGRG1;EGR2;MKKS;DDIT4;CXCR4;PHGDH;SMARCA1;MEIS2
Actin Cytoskeleton Reorganization (GO:0031532)	5	53	0.339594	0.573688	0	0	1.48628	1.60519	NEDD9;PARVB;PDLIM4
Actin Polymerization Or Depolymerization (GO:0008154)	3	53	0.339594	0.573688	0	0	1.48628	1.60519	ENAH;GSN;ARHGAP6
Positive Regulation Of NIK/NF-kappaB Signaling (GO:1901224)	3	53	0.339594	0.573688	0	0	1.48628	1.60519	PYCARD;SPHK1;TLR3
Regulation Of Cyclin-Dependent Protein Kinase Activity (GO:1904029)	3	53	0.339594	0.573688	0	0	1.48628	1.60519	CDKN2C;CCNG1;BCCIP
Regulation Of Proteasomal Protein Catabolic Process (GO:0061136)	3	53	0.339594	0.573688	0	0	1.48628	1.60519	FBXW7;NUPR1;PKD1
Positive Regulation Of Cellular Catabolic Process (GO:0031331)	7	146	0.339904	0.573688	0	0	1.24814	1.34685	CNOT7;INSR;TWIST1;IRS2;ULK1;TNFRSF1B;FOXO1
Axon Development (GO:0061564)	5	99	0.340413	0.573688	0	0	1.31801	1.42028	SEMA5A;DHFR;GAP43;ATL1;ANK3
Actin Filament Polymerization (GO:0030041)	2	31	0.340427	0.573688	0	0	1.70803	1.84049	GSN;ARHGAP6
Cardiac Muscle Tissue Morphogenesis (GO:0055008)	2	31	0.340427	0.573688	0	0	1.70803	1.84049	TGFBR3;BMP2
Negative Regulation Of Developmental Growth (GO:0048640)	2	31	0.340427	0.573688	0	0	1.70803	1.84049	GDF15;ULK1
Negative Regulation Of Microtubule Polymerization Or Depolymerization (GO:0031111)	2	31	0.340427	0.573688	0	0	1.70803	1.84049	BMERB1;ARHGEF2
Non-Motile Cilium Assembly (GO:1905515)	2	31	0.340427	0.573688	0	0	1.70803	1.84049	TMEM17;CC2D2A
Positive Regulation Of G1/S Transition Of Mitotic Cell Cycle (GO:1900087)	2	31	0.340427	0.573688	0	0	1.70803	1.84049	RRM2;PLCB1
Positive Regulation Of Lamellipodium Organization (GO:1902745)	2	31	0.340427	0.573688	0	0	1.70803	1.84049	PLCE1;PIK3R1
Positive Regulation Of Leukocyte Migration (GO:0002687)	2	31	0.340427	0.573688	0	0	1.70803	1.84049	ICAM1;VEGFA
Positive Regulation Of Mononuclear Cell Migration (GO:0071677)	2	31	0.340427	0.573688	0	0	1.70803	1.84049	CXCL12;SERPINE1
Protein Localization To Chromatin (GO:0071168)	2	31	0.340427	0.573688	0	0	1.70803	1.84049	PARP1;ESR1
Receptor Signaling Pathway Via STAT (GO:0097696)	2	31	0.340427	0.573688	0	0	1.70803	1.84049	CLCF1;PKD1
Regulation Of Gluconeogenesis (GO:0006111)	2	31	0.340427	0.573688	0	0	1.70803	1.84049	ERFE;FOXO1
Regulation Of Long-Term Synaptic Potentiation (GO:1900271)	2	31	0.340427	0.573688	0	0	1.70803	1.84049	CALB2;EIF2AK4
Regulation Of Macrophage Activation (GO:0043030)	2	31	0.340427	0.573688	0	0	1.70803	1.84049	CEBPA;SPHK1
Regulation Of Transmembrane Receptor Protein Serine/Threonine Kinase Signaling Pathway (GO:0090092)	2	31	0.340427	0.573688	0	0	1.70803	1.84049	FST;FSTL3
Response To Estradiol (GO:0032355)	2	31	0.340427	0.573688	0	0	1.70803	1.84049	GPER1;ESR1
Triglyceride Homeostasis (GO:0070328)	2	31	0.340427	0.573688	0	0	1.70803	1.84049	RORA;ANGPTL4
Endoplasmic Reticulum Organization (GO:0007029)	3	54	0.350318	0.573688	0	0	1.45706	1.52833	SEC16B;TRAM1L1;LNPK
Monoatomic Anion Transmembrane Transport (GO:0098656)	3	54	0.350318	0.573688	0	0	1.45706	1.52833	LRRC8C;SLC12A8;LRRC8E
Negative Regulation Of Protein Catabolic Process (GO:0042177)	3	54	0.350318	0.573688	0	0	1.45706	1.52833	ALAD;NQO1;HMGCR
Negative Regulation Of Protein Modification By Small Protein Conjugation Or Removal (GO:1903321)	3	54	0.350318	0.573688	0	0	1.45706	1.52833	TNFAIP3;SPRY2;ARRB1
Negative Regulation Of Protein Ubiquitination (GO:0031397)	3	54	0.350318	0.573688	0	0	1.45706	1.52833	TNFAIP3;SPRY2;ARRB1
Peptidyl-Tyrosine Modification (GO:0018212)	3	54	0.350318	0.573688	0	0	1.45706	1.52833	PDGFRA;TPST1;INSR
Regulation Of Exocytosis (GO:0017157)	3	54	0.350318	0.573688	0	0	1.45706	1.52833	CADPS2;STXBP5;STXBP6
Regulation Of Lipid Metabolic Process (GO:0019216)	3	54	0.350318	0.573688	0	0	1.45706	1.52833	PRKAG2;IRS2;RORA
Ribosomal Large Subunit Biogenesis (GO:0042273)	3	54	0.350318	0.573688	0	0	1.45706	1.52833	NOP16;NOP2;WDR74
Actomyosin Structure Organization (GO:0031032)	4	77	0.350763	0.573688	0	0	1.35746	1.42213	TMOD1;EPB41L1;EPB41L2;ARRB1
Monoatomic Cation Homeostasis (GO:0055080)	4	77	0.350763	0.573688	0	0	1.35746	1.42213	ANK3;FAM20A;SLC12A8;BMP6
Positive Regulation Of Response To Stimulus (GO:0048584)	4	77	0.350763	0.573688	0	0	1.35746	1.42213	TGFB2;CNKSR3;CEBPG;NPAS2
Regulation Of Immune Response (GO:0050776)	4	77	0.350763	0.573688	0	0	1.35746	1.42213	TGFB2;COL3A1;IRF1;SAMHD1
AMP Metabolic Process (GO:0046033)	1	11	0.353371	0.573688	0	0	2.4759	2.57552	NT5E
DNA Methylation-Dependent Heterochromatin Formation (GO:0006346)	1	11	0.353371	0.573688	0	0	2.4759	2.57552	HELLS
RNA Splicing, Via Endonucleolytic Cleavage And Ligation (GO:0000394)	1	11	0.353371	0.573688	0	0	2.4759	2.57552	ERN1
Aspartate Family Amino Acid Catabolic Process (GO:0009068)	1	11	0.353371	0.573688	0	0	2.4759	2.57552	GOT1
Biogenic Amine Biosynthetic Process (GO:0042401)	1	11	0.353371	0.573688	0	0	2.4759	2.57552	SMOX
Brain Morphogenesis (GO:0048854)	1	11	0.353371	0.573688	0	0	2.4759	2.57552	MKKS
Cellular Response To Fluid Shear Stress (GO:0071498)	1	11	0.353371	0.573688	0	0	2.4759	2.57552	KLF4
Cellular Response To Growth Hormone Stimulus (GO:0071378)	1	11	0.353371	0.573688	0	0	2.4759	2.57552	PIK3R1
Cellular Response To Nitrogen Levels (GO:0043562)	1	11	0.353371	0.573688	0	0	2.4759	2.57552	GABARAPL1
Cellular Response To Nitrogen Starvation (GO:0006995)	1	11	0.353371	0.573688	0	0	2.4759	2.57552	GABARAPL1
Cellular Response To Superoxide (GO:0071451)	1	11	0.353371	0.573688	0	0	2.4759	2.57552	NQO1
Cellular Response To Thyroid Hormone Stimulus (GO:0097067)	1	11	0.353371	0.573688	0	0	2.4759	2.57552	KLF9
Desensitization Of G Protein-Coupled Receptor Signaling Pathway (GO:0002029)	1	11	0.353371	0.573688	0	0	2.4759	2.57552	ARRB1
Endoplasmic Reticulum Membrane Organization (GO:0090158)	1	11	0.353371	0.573688	0	0	2.4759	2.57552	ATL1
Epithelial Cell-Cell Adhesion (GO:0090136)	1	11	0.353371	0.573688	0	0	2.4759	2.57552	CCN3
Erythrocyte Development (GO:0048821)	1	11	0.353371	0.573688	0	0	2.4759	2.57552	SH2B3
Fatty Acid Beta-Oxidation Using acyl-CoA Oxidase (GO:0033540)	1	11	0.353371	0.573688	0	0	2.4759	2.57552	SCP2
Glutamine Family Amino Acid Biosynthetic Process (GO:0009084)	1	11	0.353371	0.573688	0	0	2.4759	2.57552	PYCR2
Isotype Switching (GO:0045190)	1	11	0.353371	0.573688	0	0	2.4759	2.57552	EXOSC6
Lysosomal Microautophagy (GO:0016237)	1	11	0.353371	0.573688	0	0	2.4759	2.57552	ULK1
Magnesium Ion Transport (GO:0015693)	1	11	0.353371	0.573688	0	0	2.4759	2.57552	SLC41A2
Maintenance Of Protein Localization In Endoplasmic Reticulum (GO:0035437)	1	11	0.353371	0.573688	0	0	2.4759	2.57552	KDELR3
Mast Cell Mediated Immunity (GO:0002448)	1	11	0.353371	0.573688	0	0	2.4759	2.57552	NR4A3
Mitochondrial Respiratory Chain Complex III Assembly (GO:0034551)	1	11	0.353371	0.573688	0	0	2.4759	2.57552	SLC25A33
Negative Regulation Of CD4-positive, Alpha-Beta T Cell Activation (GO:2000515)	1	11	0.353371	0.573688	0	0	2.4759	2.57552	VSIR
Negative Regulation Of RNA Metabolic Process (GO:0051253)	1	11	0.353371	0.573688	0	0	2.4759	2.57552	KAT2B
Negative Regulation Of Amyloid Fibril Formation (GO:1905907)	1	11	0.353371	0.573688	0	0	2.4759	2.57552	LDLR
Negative Regulation Of calcineurin-NFAT Signaling Cascade (GO:0070885)	1	11	0.353371	0.573688	0	0	2.4759	2.57552	RCAN1
Negative Regulation Of Calcineurin-Mediated Signaling (GO:0106057)	1	11	0.353371	0.573688	0	0	2.4759	2.57552	RCAN1
Negative Regulation Of Cellular Response To Vascular Endothelial Growth Factor Stimulus (GO:1902548)	1	11	0.353371	0.573688	0	0	2.4759	2.57552	SPRY2
Negative Regulation Of Cyclase Activity (GO:0031280)	1	11	0.353371	0.573688	0	0	2.4759	2.57552	EDNRB
Negative Regulation Of Fibrinolysis (GO:0051918)	1	11	0.353371	0.573688	0	0	2.4759	2.57552	SERPINE1
Negative Regulation Of Glucose Transmembrane Transport (GO:0010829)	1	11	0.353371	0.573688	0	0	2.4759	2.57552	GRB10
Negative Regulation Of Leukocyte Apoptotic Process (GO:2000107)	1	11	0.353371	0.573688	0	0	2.4759	2.57552	CXCL12
Negative Regulation Of Leukocyte Chemotaxis (GO:0002689)	1	11	0.353371	0.573688	0	0	2.4759	2.57552	CCN3
Negative Regulation Of Release Of Sequestered Calcium Ion Into Cytosol (GO:0051280)	1	11	0.353371	0.573688	0	0	2.4759	2.57552	SRI
Negative Regulation Of Ryanodine-Sensitive Calcium-Release Channel Activity (GO:0060315)	1	11	0.353371	0.573688	0	0	2.4759	2.57552	SRI
Negative Regulation Of Vascular Permeability (GO:0043116)	1	11	0.353371	0.573688	0	0	2.4759	2.57552	VEGFA
Neurotransmitter Uptake (GO:0001504)	1	11	0.353371	0.573688	0	0	2.4759	2.57552	SLC38A1
Nucleoside Phosphate Catabolic Process (GO:1901292)	1	11	0.353371	0.573688	0	0	2.4759	2.57552	ENTPD6
Nucleotide-Binding Oligomerization Domain Containing Signaling Pathway (GO:0070423)	1	11	0.353371	0.573688	0	0	2.4759	2.57552	TNFAIP3
Phagosome-Lysosome Fusion (GO:0090385)	1	11	0.353371	0.573688	0	0	2.4759	2.57552	RAB7B
Phasic Smooth Muscle Contraction (GO:0014821)	1	11	0.353371	0.573688	0	0	2.4759	2.57552	EDNRB
Phospholipid Efflux (GO:0033700)	1	11	0.353371	0.573688	0	0	2.4759	2.57552	ABCG1
Positive Regulation Of Branching Involved In Ureteric Bud Morphogenesis (GO:0090190)	1	11	0.353371	0.573688	0	0	2.4759	2.57552	VEGFA
Positive Regulation Of Circadian Rhythm (GO:0042753)	1	11	0.353371	0.573688	0	0	2.4759	2.57552	RORA
Positive Regulation Of Muscle Contraction (GO:0045933)	1	11	0.353371	0.573688	0	0	2.4759	2.57552	SPHK1
Positive Regulation Of Platelet Aggregation (GO:1901731)	1	11	0.353371	0.573688	0	0	2.4759	2.57552	EMILIN1
Positive Regulation Of Protein Exit From Endoplasmic Reticulum (GO:0070863)	1	11	0.353371	0.573688	0	0	2.4759	2.57552	SEC16B
Positive Regulation Of Protein Maturation (GO:1903319)	1	11	0.353371	0.573688	0	0	2.4759	2.57552	CCBE1
Positive Regulation Of Triglyceride Biosynthetic Process (GO:0010867)	1	11	0.353371	0.573688	0	0	2.4759	2.57552	LDLR
Presynapse Organization (GO:0099172)	1	11	0.353371	0.573688	0	0	2.4759	2.57552	PTPRD
Purine Ribonucleoside Monophosphate Biosynthetic Process (GO:0009168)	1	11	0.353371	0.573688	0	0	2.4759	2.57552	GART
Purine Ribonucleoside Monophosphate Metabolic Process (GO:0009167)	1	11	0.353371	0.573688	0	0	2.4759	2.57552	GART
Pyrimidine Nucleobase Metabolic Process (GO:0006206)	1	11	0.353371	0.573688	0	0	2.4759	2.57552	DPYD
Regulation Of T Cell Mediated Immunity (GO:0002709)	1	11	0.353371	0.573688	0	0	2.4759	2.57552	TNFRSF1B
Regulation Of Actin Filament Depolymerization (GO:0030834)	1	11	0.353371	0.573688	0	0	2.4759	2.57552	SEMA5A
Regulation Of Adipose Tissue Development (GO:1904177)	1	11	0.353371	0.573688	0	0	2.4759	2.57552	PARP1
Regulation Of Cell Communication By Electrical Coupling Involved In Cardiac Conduction (GO:1901844)	1	11	0.353371	0.573688	0	0	2.4759	2.57552	SRI
Regulation Of Epithelial Cell Apoptotic Process (GO:1904035)	1	11	0.353371	0.573688	0	0	2.4759	2.57552	NUPR1
Regulation Of Glycogen Metabolic Process (GO:0070873)	1	11	0.353371	0.573688	0	0	2.4759	2.57552	PPP1R3B
Regulation Of Homotypic Cell-Cell Adhesion (GO:0034110)	1	11	0.353371	0.573688	0	0	2.4759	2.57552	PLAUR
Regulation Of Keratinocyte Migration (GO:0051547)	1	11	0.353371	0.573688	0	0	2.4759	2.57552	MAPRE2
Regulation Of Leukocyte Tethering Or Rolling (GO:1903236)	1	11	0.353371	0.573688	0	0	2.4759	2.57552	CXCL12
Regulation Of Mesenchymal Cell Proliferation (GO:0010464)	1	11	0.353371	0.573688	0	0	2.4759	2.57552	PDGFA
Regulation Of Monocyte Chemotactic Protein-1 Production (GO:0071637)	1	11	0.353371	0.573688	0	0	2.4759	2.57552	TWIST1
Regulation Of Muscle System Process (GO:0090257)	1	11	0.353371	0.573688	0	0	2.4759	2.57552	SRI
Regulation Of Protein Exit From Endoplasmic Reticulum (GO:0070861)	1	11	0.353371	0.573688	0	0	2.4759	2.57552	SEC16B
Regulation Of Response To Oxidative Stress (GO:1902882)	1	11	0.353371	0.573688	0	0	2.4759	2.57552	AIFM2
Respiratory Chain Complex III Assembly (GO:0017062)	1	11	0.353371	0.573688	0	0	2.4759	2.57552	SLC25A33
Response To Nitric Oxide (GO:0071731)	1	11	0.353371	0.573688	0	0	2.4759	2.57552	FOXO1
Retinoic Acid Receptor Signaling Pathway (GO:0048384)	1	11	0.353371	0.573688	0	0	2.4759	2.57552	THRA
NIK/NF-kappaB Signaling (GO:0038061)	2	32	0.354692	0.574367	0	0	1.65101	1.71128	TLR3;RELB
Muscle Cell Development (GO:0055001)	2	32	0.354692	0.574367	0	0	1.65101	1.71128	MEGF10;VEGFA
Purine Ribonucleoside Triphosphate Metabolic Process (GO:0009205)	2	32	0.354692	0.574367	0	0	1.65101	1.71128	NT5E;RAB23
Regulation Of Natural Killer Cell Mediated Cytotoxicity (GO:0042269)	2	32	0.354692	0.574367	0	0	1.65101	1.71128	CADM1;PVR
Regulation Of Ubiquitin-Protein Transferase Activity (GO:0051438)	2	32	0.354692	0.574367	0	0	1.65101	1.71128	FBXW7;TRIB3
rRNA Processing (GO:0006364)	5	101	0.355906	0.57604	0	0	1.29041	1.33311	EXOSC5;NOP2;WDR74;DDX10;RRP12
Neuron Migration (GO:0001764)	3	55	0.361022	0.583531	0	0	1.42897	1.45585	DDIT4;SEMA3E;VEGFA
Response To Peptide Hormone (GO:0043434)	3	55	0.361022	0.583531	0	0	1.42897	1.45585	TGFBR3;IGFBP5;GPER1
Activation Of GTPase Activity (GO:0090630)	5	102	0.363664	0.583531	0	0	1.27704	1.29176	BCR;TBC1D8B;TIAM1;TBC1D8;AGAP3
Protein Catabolic Process (GO:0030163)	5	102	0.363664	0.583531	0	0	1.27704	1.29176	UTP25;LONP1;DENND3;SPATA18;CUL4B
Negative Regulation Of Cellular Component Organization (GO:0051129)	4	79	0.36855	0.583531	0	0	1.32112	1.31872	SPRY2;ULK1;BMP6;VEGFA
Positive Regulation Of Endocytosis (GO:0045807)	4	79	0.36855	0.583531	0	0	1.32112	1.31872	PYCARD;SGIP1;SERPINE1;SIRPA
Positive Regulation Of Protein Modification By Small Protein Conjugation Or Removal (GO:1903322)	4	79	0.36855	0.583531	0	0	1.32112	1.31872	ANGPT1;FBXW7;SPHK1;PRICKLE1
Actin Filament Bundle Assembly (GO:0051017)	2	33	0.368845	0.583531	0	0	1.59767	1.59348	NEDD9;HSP90B1
Actin Filament Bundle Organization (GO:0061572)	2	33	0.368845	0.583531	0	0	1.59767	1.59348	RFLNB;NEDD9
intra-Golgi Vesicle-Mediated Transport (GO:0006891)	2	33	0.368845	0.583531	0	0	1.59767	1.59348	COG6;COPG2
ncRNA Catabolic Process (GO:0034661)	2	33	0.368845	0.583531	0	0	1.59767	1.59348	EXOSC6;EXOSC5
Negative Regulation Of Small Molecule Metabolic Process (GO:0062014)	2	33	0.368845	0.583531	0	0	1.59767	1.59348	NUPR1;ERFE
Positive Regulation Of DNA Binding (GO:0043388)	2	33	0.368845	0.583531	0	0	1.59767	1.59348	PLAUR;TWIST1
Positive Regulation Of RNA Metabolic Process (GO:0051254)	2	33	0.368845	0.583531	0	0	1.59767	1.59348	ERN1;PIK3R1
Positive Regulation Of Cytokine Production Involved In Immune Response (GO:0002720)	2	33	0.368845	0.583531	0	0	1.59767	1.59348	SLC7A5;CD55
Positive Regulation Of Establishment Of Protein Localization To Mitochondrion (GO:1903749)	2	33	0.368845	0.583531	0	0	1.59767	1.59348	USP36;FBXW7
Positive Regulation Of Interleukin-12 Production (GO:0032735)	2	33	0.368845	0.583531	0	0	1.59767	1.59348	PLCB1;TLR3
Positive Regulation Of Protein Dephosphorylation (GO:0035307)	2	33	0.368845	0.583531	0	0	1.59767	1.59348	PPP1R15A;CALM1
Positive Regulation Of Release Of Sequestered Calcium Ion Into Cytosol (GO:0051281)	2	33	0.368845	0.583531	0	0	1.59767	1.59348	GPER1;CALM1
Positive Regulation Of Small Molecule Metabolic Process (GO:0062013)	2	33	0.368845	0.583531	0	0	1.59767	1.59348	INSR;IRS2
Positive Regulation Of Telomerase Activity (GO:0051973)	2	33	0.368845	0.583531	0	0	1.59767	1.59348	PKIB;KLF4
Protein K63-linked Deubiquitination (GO:0070536)	2	33	0.368845	0.583531	0	0	1.59767	1.59348	SHMT2;TNFAIP3
Regulation Of Lamellipodium Assembly (GO:0010591)	2	33	0.368845	0.583531	0	0	1.59767	1.59348	PLCE1;PIK3R1
Regulation Of Protein Polymerization (GO:0032271)	2	33	0.368845	0.583531	0	0	1.59767	1.59348	ARHGAP18;ARHGAP28
Regulation Of Type I Interferon-Mediated Signaling Pathway (GO:0060338)	2	33	0.368845	0.583531	0	0	1.59767	1.59348	CNOT7;SAMHD1
Signal Transduction By P53 Class Mediator (GO:0072331)	2	33	0.368845	0.583531	0	0	1.59767	1.59348	PYCARD;SESN2
Vasculogenesis (GO:0001570)	2	33	0.368845	0.583531	0	0	1.59767	1.59348	TGFBR3;VEGFA
Ventricular Cardiac Muscle Tissue Morphogenesis (GO:0055010)	2	33	0.368845	0.583531	0	0	1.59767	1.59348	TGFBR3;TGFB2
Pattern Recognition Receptor Signaling Pathway (GO:0002221)	3	56	0.3717	0.583531	0	0	1.40193	1.38745	PYCARD;TLR1;TLR3
Regulation Of Cation Channel Activity (GO:2001257)	3	56	0.3717	0.583531	0	0	1.40193	1.38745	KCNG1;ANK3;CALM1
Regulation Of Mitotic Nuclear Division (GO:0007088)	3	56	0.3717	0.583531	0	0	1.40193	1.38745	INSR;CHEK1;EREG
Glycoprotein Biosynthetic Process (GO:0009101)	4	80	0.377435	0.583531	0	0	1.30367	1.27024	GOLGA2;NPC1;ST8SIA1;ST3GAL1
Positive Regulation Of Immune Response (GO:0050778)	4	80	0.377435	0.583531	0	0	1.30367	1.27024	PYCARD;TGFB2;EIF2AK4;EREG
[truncated: 1,183 more rows]

## Sheet: KEGG Pathways
Term	Overlap	all genes	P-value	Adjusted P-value	Old P-value	Old Adjusted P-value	Odds Ratio	Combined Score	Genes
TNF signaling pathway	11	112	5.42288e-06	0.000827552	0	0	6.13322	74.3646	MMP14;IRF1;LIF;TNFAIP3;CFLAR;CXCL3;TNFRSF1B;PTGS2;IL18R1;ICAM1;MAP3K5
Cytokine-cytokine receptor interaction	18	295	6.81113e-06	0.000827552	0	0	3.7011	44.0319	IL11;TGFB2;IL4R;CXCL8;TSLP;TNFRSF12A;GDF15;LIF;CXCR4;INHBA;OSMR;CXCL3;TNFRSF1B;BMP6;INHBE;BMP2;CLCF1;IL18R1
TGF-beta signaling pathway	9	94	4.76188e-05	0.00385712	0	0	5.93336	59.0504	TGIF1;TGFB2;BMP2;PPP2R1B;SMURF1;FST;INHBA;BMP6;INHBE
Rheumatoid arthritis	8	93	0.000264414	0.0151567	0	0	5.25903	43.3238	IL11;TGFB2;CXCL8;MMP1;CXCL3;ATP6V0D2;ICAM1;VEGFA
AMPK signaling pathway	9	120	0.000311867	0.0151567	0	0	4.53752	36.6311	PPP2R1B;INSR;EIF4EBP1;PRKAG2;IRS2;ULK1;FOXO1;PFKP;PCK2
One carbon pool by folate	4	20	0.000389787	0.0157864	0	0	13.8602	108.801	SHMT2;MTHFD2;MTHFD2L;GART
Insulin signaling pathway	9	137	0.000820044	0.0272195	0	0	3.93146	27.9375	PYGB;INSR;MKNK2;EIF4EBP1;PRKAG2;CBLB;IRS2;FOXO1;PCK2
MAPK signaling pathway	14	294	0.000896114	0.0272195	0	0	2.81424	19.7488	DUSP5;TGFB2;BDNF;INSR;PDGFA;AREG;FGF2;DUSP6;EREG;RELB;VEGFA;DDIT3;MKNK2;MAP3K5
Aminoacyl-tRNA biosynthesis	6	66	0.00116084	0.0313426	0	0	5.56307	37.5986	SARS1;AARS1;MARS1;YARS1;CARS1;WARS1
Pathways in cancer	20	531	0.00152196	0.0351212	0	0	2.21529	14.3722	CEBPA;TGFB2;IL4R;CXCL8;MMP1;ITGA2;PDGFA;CXCR4;PTGS2;FGF2;FOXO1;VEGFA;BCR;BMP2;EDNRB;HEY1;RASSF5;PLCB1;BID;NKX3-1
Lipid and atherosclerosis	11	215	0.00177601	0.0351212	0	0	3.02054	19.1302	ERN1;CXCL8;MMP1;DDIT3;VLDLR;PLCB1;BID;CXCL3;ABCG1;ICAM1;MAP3K5
PI3K-Akt signaling pathway	15	354	0.00190373	0.0351212	0	0	2.49013	15.598	IL4R;BDNF;INSR;ITGB3;ITGA2;PDGFA;OSMR;AREG;FGF2;EREG;VEGFA;PPP2R1B;DDIT4;EIF4EBP1;PCK2
Non-alcoholic fatty liver disease	9	155	0.00194472	0.0351212	0	0	3.44358	21.497	ERN1;CEBPA;CXCL8;DDIT3;INSR;PRKAG2;IRS2;BID;MAP3K5
AGE-RAGE signaling pathway in diabetic complications	7	100	0.00214001	0.0351212	0	0	4.19211	25.7687	TGFB2;CXCL8;SERPINE1;PLCB1;FOXO1;ICAM1;VEGFA
Circadian rhythm	4	31	0.00216798	0.0351212	0	0	8.20883	50.3526	PER1;PRKAG2;RORA;NPAS2
Longevity regulating pathway	7	102	0.00239521	0.0363772	0	0	4.10343	24.7613	INSR;SESN2;EIF4EBP1;PRKAG2;IRS2;ULK1;FOXO1
NF-kappa B signaling pathway	7	104	0.00267323	0.0382114	0	0	4.01842	23.807	CXCL8;TNFAIP3;CFLAR;CXCL3;PTGS2;ICAM1;RELB
Regulation of lipolysis in adipocytes	5	55	0.00298609	0.0401068	0	0	5.55014	32.2674	INSR;IRS2;PTGS2;MGLL;PTGS1
Glucagon signaling pathway	7	107	0.00313592	0.0401068	0	0	3.89726	22.4671	PYGB;PRKAG2;SIK2;PLCB1;FOXO1;PFKP;PCK2
Insulin resistance	7	108	0.003303	0.0401315	0	0	3.85848	22.0432	PYGB;INSR;PRKAG2;IRS2;TRIB3;FOXO1;PCK2
HIF-1 signaling pathway	7	109	0.00347679	0.0402314	0	0	3.82046	21.6301	INSR;SERPINE1;MKNK2;EIF4EBP1;ENO2;PFKP;VEGFA
Glycine, serine and threonine metabolism	4	40	0.00555133	0.0593949	0	0	6.1538	31.9611	SHMT2;PSAT1;CTH;PHGDH
Sphingolipid signaling pathway	7	119	0.00562174	0.0593949	0	0	3.47756	18.0177	SGPL1;PPP2R1B;SPHK1;GAB2;PLCB1;BID;MAP3K5
Bladder cancer	4	41	0.00606621	0.0614204	0	0	5.98717	30.5647	CXCL8;MMP1;VEGFA;HBEGF
mTOR signaling pathway	8	154	0.00664198	0.0641476	0	0	3.05221	15.3048	SLC7A5;INSR;SESN2;DDIT4;GRB10;EIF4EBP1;ULK1;SLC3A2
IL-17 signaling pathway	6	94	0.00686353	0.0641476	0	0	3.78758	18.8679	FOSL1;CXCL8;MMP1;TNFAIP3;CXCL3;PTGS2
Transcriptional misregulation in cancer	9	192	0.00790268	0.0708417	0	0	2.74212	13.2734	CEBPA;NR4A3;CXCL8;DDIT3;PDGFA;NUPR1;FOXO1;DUSP6;ETV5
Kaposi sarcoma-associated herpesvirus infection	9	193	0.00816283	0.0708417	0	0	2.72708	13.1122	RCAN1;GABARAPL1;CXCL8;PTGS2;BID;CXCL3;FGF2;ICAM1;VEGFA
Ras signaling pathway	10	232	0.0092478	0.075755	0	0	2.51372	11.7727	AFDN;KSR1;BDNF;RASSF5;INSR;PDGFA;GAB2;FGF2;ETS2;VEGFA
FoxO signaling pathway	7	131	0.00935247	0.075755	0	0	3.1391	14.6662	GABARAPL1;TGFB2;INSR;PRKAG2;IRS2;FOXO1;PCK2
Chagas disease	6	102	0.0100874	0.0790718	0	0	3.47053	15.9522	TGFB2;CXCL8;PPP2R1B;SERPINE1;CFLAR;PLCB1
PPAR signaling pathway	5	74	0.0105085	0.0797986	0	0	4.01794	18.304	FABP5;MMP1;PLIN2;ANGPTL4;PCK2
C-type lectin receptor signaling pathway	6	104	0.0110373	0.0812745	0	0	3.39935	15.3191	EGR2;KSR1;IRF1;CBLB;PTGS2;RELB
Arginine and proline metabolism	4	50	0.0121718	0.0821594	0	0	4.81356	21.2212	GOT1;SMOX;ODC1;PYCR2
Cysteine and methionine metabolism	4	50	0.0121718	0.0821594	0	0	4.81356	21.2212	GOT1;PSAT1;CTH;PHGDH
Malaria	4	50	0.0121718	0.0821594	0	0	4.81356	21.2212	TGFB2;CXCL8;GYPC;ICAM1
RNA degradation	5	79	0.0136836	0.0898677	0	0	3.7455	16.074	HSPA9;EXOSC6;EXOSC5;ENO2;PFKP
Spinocerebellar ataxia	7	143	0.0146361	0.0935942	0	0	2.86036	12.0829	ERN1;TWNK;RORA;ULK1;VLDLR;PLCB1;MAP3K5
Tuberculosis	8	180	0.0160217	0.0998273	0	0	2.58738	10.6957	HSPA9;TGFB2;KSR1;IRAK2;SPHK1;CEBPG;BID;ATP6V0D2
ErbB signaling pathway	5	85	0.0182756	0.111024	0	0	3.46353	13.8617	EIF4EBP1;CBLB;AREG;EREG;HBEGF
Thyroid hormone signaling pathway	6	121	0.0217869	0.129128	0	0	2.89432	11.0749	RCAN1;THRA;ITGB3;PLCB1;FOXO1;PFKP
Osteoclast differentiation	6	127	0.026847	0.155329	0	0	2.74995	9.94823	FOSL1;TGFB2;ITGB3;SIRPA;GAB2;RELB
Inflammatory bowel disease	4	65	0.0290923	0.164405	0	0	3.62712	12.8301	TGFB2;IL4R;RORA;IL18R1
Proteoglycans in cancer	8	205	0.0317271	0.172459	0	0	2.25613	7.78496	TGFB2;ITGB3;ITGA2;PLAUR;TWIST1;FGF2;HBEGF;VEGFA
Hematopoietic cell lineage	5	99	0.0326449	0.172459	0	0	2.94557	10.0799	IL11;IL4R;ITGB3;ITGA2;CD55
Viral protein interaction with cytokine and cytokine receptor	5	100	0.033879	0.172459	0	0	2.91442	9.86518	CXCL8;CXCR4;CXCL3;TNFRSF1B;IL18R1
Adipocytokine signaling pathway	4	69	0.0351655	0.172459	0	0	3.40322	11.3929	PRKAG2;IRS2;TNFRSF1B;PCK2
Rap1 signaling pathway	8	210	0.0358123	0.172459	0	0	2.19972	7.32388	AFDN;RASSF5;INSR;ITGB3;PDGFA;PLCB1;FGF2;VEGFA
Selenocompound metabolism	2	17	0.0363986	0.172459	0	0	7.35094	24.3553	CTH;MARS1
Epithelial cell signaling in Helicobacter pylori infection	4	70	0.0367899	0.172459	0	0	3.35148	11.0684	CXCL8;CXCL3;ATP6V0D2;HBEGF
Human papillomavirus infection	11	331	0.0368572	0.172459	0	0	1.9141	6.31789	PPP2R1B;HEY1;ITGB3;ITGA2;IRF1;UBR4;EIF4EBP1;PTGS2;ATP6V0D2;FOXO1;VEGFA
Autophagy	6	137	0.0369048	0.172459	0	0	2.53873	8.37633	ERN1;GABARAPL1;DDIT4;IRS2;ULK1;CFLAR
Fluid shear stress and atherosclerosis	6	139	0.0391698	0.17959	0	0	2.5003	8.10059	ITGB3;PDGFA;ARHGEF2;ICAM1;MAP3K5;VEGFA
Parathyroid hormone synthesis, secretion and action	5	106	0.0418888	0.185204	0	0	2.74044	8.6947	MMP14;PDE4B;PLCB1;PTHLH;HBEGF
p53 signaling pathway	4	73	0.0419187	0.185204	0	0	3.20527	10.1672	AIFM2;SERPINE1;SESN2;BID
Signaling pathways regulating pluripotency of stem cells	6	143	0.0439603	0.190756	0	0	2.4268	7.58246	LIF;INHBA;JARID2;KLF4;FGF2;INHBE
Human cytomegalovirus infection	8	225	0.0501524	0.21134	0	0	2.04608	6.12329	CXCL8;ITGB3;EIF4EBP1;CXCR4;PLCB1;PTGS2;BID;VEGFA
Phospholipase D signaling pathway	6	148	0.0504432	0.21134	0	0	2.34075	6.9916	CXCL8;INSR;SPHK1;PDGFA;GAB2;PLCB1
Leukocyte transendothelial migration	5	114	0.0542064	0.223257	0	0	2.53827	7.39894	AFDN;CLDN4;RASSF5;CXCR4;ICAM1
Cellular senescence	6	156	0.0619756	0.251001	0	0	2.215	6.15995	TGFB2;CXCL8;RASSF5;SERPINE1;EIF4EBP1;FOXO1
Ovarian steroidogenesis	3	51	0.0631119	0.251413	0	0	3.44965	9.53085	INSR;PTGS2;BMP6
Calcium signaling pathway	8	240	0.0677732	0.265627	0	0	1.91232	5.14717	EDNRB;SPHK1;PDGFA;CXCR4;ATP2B1;PLCB1;FGF2;VEGFA
JAK-STAT signaling pathway	6	162	0.071568	0.276048	0	0	2.12915	5.6148	IL11;IL4R;TSLP;LIF;PDGFA;OSMR
Hippo signaling pathway	6	163	0.0732452	0.278103	0	0	2.11548	5.52975	TGFB2;BMP2;PPP2R1B;SERPINE1;AREG;BMP6
Hypertrophic cardiomyopathy	4	90	0.0781457	0.285829	0	0	2.56944	6.54996	TGFB2;ITGB3;ITGA2;PRKAG2
Folate biosynthesis	2	26	0.0783613	0.285829	0	0	4.59223	11.6938	GCH1;MOCOS
Pyrimidine metabolism	3	56	0.0788089	0.285829	0	0	3.12341	7.93574	NT5E;ENTPD6;UPP1
Tight junction	6	169	0.0837772	0.29938	0	0	2.03698	5.0509	AFDN;CLDN4;PPP2R1B;PRKAG2;ARHGEF2;MAP3K5
VEGF signaling pathway	3	59	0.0889631	0.313305	0	0	2.95563	7.15125	SPHK1;PTGS2;VEGFA
Viral myocarditis	3	60	0.0924641	0.320983	0	0	2.90363	6.91336	BID;CD55;ICAM1
Arachidonic acid metabolism	3	61	0.0960213	0.32553	0	0	2.85342	6.6861	PTGS2;PTGES;PTGS1
Prostate cancer	4	97	0.0964534	0.32553	0	0	2.37519	5.55484	PDGFA;FOXO1;ETV5;NKX3-1
Choline metabolism in cancer	4	98	0.09922	0.32843	0	0	2.3498	5.42902	CHKA;SLC44A1;EIF4EBP1;PDGFA
Apelin signaling pathway	5	137	0.100024	0.32843	0	0	2.09353	4.82001	GABARAPL1;SPHK1;SERPINE1;PRKAG2;PLCB1
Phenylalanine, tyrosine and tryptophan biosynthesis	1	6	0.102719	0.32843	0	0	11.0011	25.0359	GOT1
Vitamin B6 metabolism	1	6	0.102719	0.32843	0	0	11.0011	25.0359	PSAT1
MicroRNAs in cancer	9	310	0.106256	0.333995	0	0	1.65703	3.71489	TGFB2;ITGB3;DDIT4;PDGFA;SPRY2;IRS2;PTGS2;SLC7A1;VEGFA
NOD-like receptor signaling pathway	6	181	0.107208	0.333995	0	0	1.89614	4.23404	GABARAPL1;CXCL8;NAMPT;TNFAIP3;CXCL3;PLCB1
Axon guidance	6	182	0.1093	0.335836	0	0	1.88527	4.17334	RGS3;UNC5B;SEMA4C;CXCR4;NTN1;PLXNA4
Amoebiasis	4	102	0.110648	0.335836	0	0	2.25343	4.96071	TGFB2;CXCL8;CXCL3;PLCB1
Apoptosis	5	142	0.111945	0.335836	0	0	2.0166	4.41585	ERN1;DDIT3;CFLAR;BID;MAP3K5
Acute myeloid leukemia	3	67	0.118481	0.346878	0	0	2.58512	5.51408	CEBPA;EIF4EBP1;DUSP6
Glycolysis / Gluconeogenesis	3	67	0.118481	0.346878	0	0	2.58512	5.51408	ENO2;PFKP;PCK2
Nicotinate and nicotinamide metabolism	2	35	0.129438	0.374444	0	0	3.33827	6.82528	NT5E;NAMPT
Starch and sucrose metabolism	2	36	0.135507	0.38739	0	0	3.23992	6.47574	PYGB;PGM2L1
African trypanosomiasis	2	37	0.141638	0.39561	0	0	3.14719	6.15112	PLCB1;ICAM1
Alanine, aspartate and glutamate metabolism	2	37	0.141638	0.39561	0	0	3.14719	6.15112	GOT1;ASNS
Chronic myeloid leukemia	3	76	0.155331	0.428924	0	0	2.26537	4.21857	BCR;TGFB2;GAB2
Necroptosis	5	159	0.157162	0.429105	0	0	1.79243	3.31685	PYGB;TNFAIP3;CFLAR;BID;SPATA2L
Neurotrophin signaling pathway	4	119	0.165056	0.445652	0	0	1.91864	3.45638	IRAK2;BDNF;SH2B3;MAP3K5
cGMP-PKG signaling pathway	5	167	0.180675	0.482333	0	0	1.70321	2.91429	EDNRB;INSR;IRS2;ATP2B1;PLCB1
Platelet activation	4	124	0.182612	0.482333	0	0	1.83823	3.12571	ITGB3;ITGA2;PLCB1;PTGS1
Complement and coagulation cascades	3	85	0.195193	0.492748	0	0	2.0158	3.29335	SERPINE1;PLAUR;CD55
Regulation of actin cytoskeleton	6	218	0.197317	0.492748	0	0	1.56223	2.53541	CYFIP2;ITGB3;ITGA2;PDGFA;CXCR4;FGF2
Type II diabetes mellitus	2	46	0.198969	0.492748	0	0	2.5023	4.04022	INSR;IRS2
Colorectal cancer	3	86	0.199771	0.492748	0	0	1.99141	3.20734	TGFB2;AREG;EREG
Human T-cell leukemia virus 1 infection	6	219	0.200073	0.492748	0	0	1.55482	2.50181	FOSL1;EGR2;TGFB2;ETS2;ICAM1;RELB
Purine metabolism	4	129	0.200749	0.492748	0	0	1.76425	2.83285	NT5E;ENTPD6;PDE4B;GART
Relaxin signaling pathway	4	129	0.200749	0.492748	0	0	1.76425	2.83285	EDNRB;MMP1;PLCB1;VEGFA
Alzheimer disease	9	369	0.217904	0.526101	0	0	1.38123	2.10459	ERN1;INSR;DDIT3;ULK1;IRS2;PLCB1;PTGS2;BID;MAP3K5
Sphingolipid metabolism	2	49	0.218667	0.526101	0	0	2.34222	3.56065	SGPL1;SPHK1
Cholesterol metabolism	2	50	0.225272	0.536676	0	0	2.29331	3.41805	NPC1;ANGPTL4
GnRH signaling pathway	3	93	0.232464	0.545286	0	0	1.83587	2.67857	MMP14;PLCB1;HBEGF
Pathways of neurodegeneration	11	475	0.233373	0.545286	0	0	1.31023	1.90654	ERN1;GABARAPL1;BDNF;DDIT3;ULK1;PLCB1;PTGS2;SNCAIP;BID;TNFRSF1B;MAP3K5
Ubiquitin mediated proteolysis	4	140	0.242352	0.555217	0	0	1.62064	2.29704	HERC4;SMURF1;CBLB;CUL4B
Endocrine and other factor-regulated calcium reabsorption	2	53	0.245161	0.555217	0	0	2.15807	3.03391	ATP2B1;PLCB1
Glycosaminoglycan biosynthesis	2	53	0.245161	0.555217	0	0	2.15807	3.03391	CHST7;ST3GAL1
Dilated cardiomyopathy	3	96	0.246763	0.555217	0	0	1.77637	2.48573	TGFB2;ITGB3;ITGA2
Circadian entrainment	3	97	0.25156	0.560818	0	0	1.75739	2.42532	PER1;RASD1;PLCB1
Aldosterone synthesis and secretion	3	98	0.256371	0.564521	0	0	1.7388	2.36673	ATP2B1;PLCB1;KCNK3
Chemical carcinogenesis	6	239	0.257868	0.564521	0	0	1.41989	1.92439	PAQR5;EIF4EBP1;PTGS2;KLF4;FGF2;VEGFA
Phenylalanine metabolism	1	17	0.264482	0.573831	0	0	3.43592	4.56972	GOT1
Glutathione metabolism	2	57	0.271767	0.579293	0	0	2.00072	2.60655	ODC1;CHAC1
Legionellosis	2	57	0.271767	0.579293	0	0	2.00072	2.60655	CXCL8;CXCL3
Protein digestion and absorption	3	103	0.280594	0.592908	0	0	1.65144	2.09872	SLC7A7;SLC7A8;SLC3A2
Notch signaling pathway	2	59	0.285066	0.597164	0	0	1.93032	2.42261	TLE3;HEY1
Long-term depression	2	60	0.291708	0.601414	0	0	1.89694	2.33704	PPP2R1B;PLCB1
Focal adhesion	5	201	0.292045	0.601414	0	0	1.4053	1.72971	ITGB3;ITGA2;PDGFA;PARVB;VEGFA
Endocytosis	6	252	0.297592	0.602839	0	0	1.34396	1.62892	SMURF1;RUFY2;CXCR4;CBLB;AGAP3;VPS37B
Oxytocin signaling pathway	4	154	0.297698	0.602839	0	0	1.46832	1.77913	RCAN1;PRKAG2;PLCB1;PTGS2
Hepatitis C	4	157	0.309779	0.622119	0	0	1.43931	1.68672	CLDN4;PPP2R1B;CFLAR;BID
Cortisol synthesis and secretion	2	65	0.324759	0.641542	0	0	1.74594	1.96361	PLCB1;KCNK3
Arginine biosynthesis	1	22	0.328054	0.641542	0	0	2.61718	2.91705	GOT1
Serotonergic synapse	3	113	0.329518	0.641542	0	0	1.50054	1.66578	PLCB1;PTGS2;PTGS1
Hepatitis B	4	162	0.330011	0.641542	0	0	1.39341	1.54477	EGR2;TGFB2;CXCL8;BID
Proximal tubule bicarbonate reclamation	1	23	0.340095	0.655897	0	0	2.49809	2.69427	PCK2
Mitophagy	2	68	0.344405	0.658979	0	0	1.66633	1.7762	GABARAPL1;ULK1
Renal cell carcinoma	2	69	0.350913	0.66292	0	0	1.64137	1.71887	TGFB2;VEGFA
Vitamin digestion and absorption	1	24	0.351921	0.66292	0	0	2.38936	2.49532	SLC19A2
Central carbon metabolism in cancer	2	70	0.3574	0.668062	0	0	1.61715	1.66389	SLC7A5;PFKP
Adherens junction	2	71	0.363863	0.674816	0	0	1.59363	1.61113	AFDN;INSR
Protein processing in endoplasmic reticulum	4	171	0.366567	0.674816	0	0	1.3177	1.32241	ERN1;PPP1R15A;DDIT3;MAP3K5
Melanoma	2	72	0.370301	0.676564	0	0	1.57079	1.56048	PDGFA;FGF2
Collecting duct acid secretion	1	27	0.386145	0.700249	0	0	2.11334	2.01093	ATP6V0D2
Pancreatic cancer	2	76	0.395782	0.703747	0	0	1.48558	1.37697	TGFB2;VEGFA
Pertussis	2	76	0.395782	0.703747	0	0	1.48558	1.37697	CXCL8;IRF1
Arrhythmogenic right ventricular cardiomyopathy	2	77	0.40208	0.703747	0	0	1.46569	1.3354	ITGB3;ITGA2
Leishmaniasis	2	77	0.40208	0.703747	0	0	1.46569	1.3354	TGFB2;PTGS2
Lysosome	3	218	0.402555	0.703747	0	0	1.31946	1.20061	NPC1;ARSG;ATP6V0D2
Citrate cycle (TCA cycle)	1	30	0.418567	0.711272	0	0	1.89443	1.64989	PCK2
Glyoxylate and dicarboxylate metabolism	1	30	0.418567	0.711272	0	0	1.89443	1.64989	SHMT2
Pentose phosphate pathway	1	30	0.418567	0.711272	0	0	1.89443	1.64989	PFKP
beta-Alanine metabolism	1	30	0.418567	0.711272	0	0	1.89443	1.64989	SMOX
Galactose metabolism	1	31	0.428991	0.723922	0	0	1.83119	1.54977	PFKP
Fructose and mannose metabolism	1	33	0.449281	0.74548	0	0	1.71656	1.37343	PFKP
Shigellosis	5	246	0.450624	0.74548	0	0	1.14026	0.908923	GABARAPL1;CXCL8;ARHGEF2;PLCB1;FOXO1
Chemokine signaling pathway	4	192	0.450969	0.74548	0	0	1.16925	0.93114	CXCL8;CXCR4;CXCL3;PLCB1
Measles	3	139	0.454687	0.746548	0	0	1.21205	0.955275	TNFAIP3;CBLB;BID
ECM-receptor interaction	2	88	0.469118	0.747124	0	0	1.2775	0.966943	ITGB3;ITGA2
Gap junction	2	88	0.469118	0.747124	0	0	1.2775	0.966943	PDGFA;PLCB1
Pathogenic Escherichia coli infection	4	197	0.470597	0.747124	0	0	1.13867	0.858274	CYFIP2;CLDN4;CXCL8;ARHGEF2
GABAergic synapse	2	89	0.47499	0.747124	0	0	1.26275	0.94007	GABARAPL1;SLC38A1
Amyotrophic lateral sclerosis	7	364	0.477387	0.747124	0	0	1.07731	0.796597	ERN1;GABARAPL1;DDIT3;ULK1;BID;TNFRSF1B;MAP3K5
Mucin type O-glycan biosynthesis	1	36	0.478377	0.747124	0	0	1.56919	1.15705	ST3GAL1
Tyrosine metabolism	1	36	0.478377	0.747124	0	0	1.56919	1.15705	GOT1
Aldosterone-regulated sodium reabsorption	1	37	0.487731	0.747124	0	0	1.52552	1.09531	INSR
Epstein-Barr virus infection	4	202	0.489963	0.747124	0	0	1.10963	0.791637	TNFAIP3;BID;ICAM1;RELB
Small cell lung cancer	2	92	0.49237	0.747124	0	0	1.22047	0.864736	ITGA2;PTGS2
Diabetic cardiomyopathy	4	203	0.493801	0.747124	0	0	1.10399	0.779003	TGFB2;INSR;PDK4;PLCB1
Cell adhesion molecules	3	148	0.495891	0.747124	0	0	1.1363	0.796998	CLDN4;PVR;ICAM1
Retrograde endocannabinoid signaling	3	148	0.495891	0.747124	0	0	1.1363	0.796998	PLCB1;PTGS2;MGLL
Salivary secretion	2	93	0.498082	0.747124	0	0	1.207	0.841267	ATP2B1;PLCB1
Adrenergic signaling in cardiomyocytes	3	150	0.504838	0.749655	0	0	1.12072	0.766035	PPP2R1B;ATP2B1;PLCB1
Various types of N-glycan biosynthesis	1	39	0.50594	0.749655	0	0	1.44508	0.984589	ALG9
Phagosome	3	152	0.513702	0.756543	0	0	1.10557	0.736432	ITGB3;ITGA2;ATP6V0D2
Fc gamma R-mediated phagocytosis	2	97	0.520516	0.758874	0	0	1.15594	0.754755	SPHK1;GAB2
Ferroptosis	1	41	0.523503	0.758874	0	0	1.37269	0.888421	SLC3A2
Cushing syndrome	3	155	0.526838	0.758874	0	0	1.08358	0.694426	RASD1;PLCB1;KCNK3
Human immunodeficiency virus 1 infection	4	212	0.527776	0.758874	0	0	1.05574	0.674703	CXCR4;BID;TNFRSF1B;CUL4B
Fatty acid degradation	1	43	0.540444	0.766466	0	0	1.30719	0.804398	ECI1
Melanogenesis	2	101	0.542271	0.766466	0	0	1.10901	0.678703	EDNRB;PLCB1
cAMP signaling pathway	4	216	0.542519	0.766466	0	0	1.0356	0.633305	AFDN;BDNF;PDE4B;ATP2B1
Pancreatic secretion	2	102	0.547602	0.769175	0	0	1.09787	0.661142	ATP2B1;PLCB1
ABC transporters	1	45	0.556784	0.773135	0	0	1.24764	0.730593	ABCG1
Glycosphingolipid biosynthesis	1	45	0.556784	0.773135	0	0	1.24764	0.730593	ST3GAL1
Carbohydrate digestion and absorption	1	47	0.572545	0.77436	0	0	1.19328	0.665448	PLCB1
Nucleotide excision repair	1	47	0.572545	0.77436	0	0	1.19328	0.665448	CUL4B
Pyruvate metabolism	1	47	0.572545	0.77436	0	0	1.19328	0.665448	PCK2
Wnt signaling pathway	3	166	0.573263	0.77436	0	0	1.00989	0.561911	FOSL1;TLE3;PLCB1
Th17 cell differentiation	2	207	0.5736	0.77436	0	0	1.04532	0.581012	IL4R;RORA
Intestinal immune network for IgA production	1	48	0.580214	0.778962	0	0	1.16783	0.635717	CXCR4
Cocaine addiction	1	49	0.587746	0.782572	0	0	1.14344	0.607693	BDNF
N-Glycan biosynthesis	1	50	0.595144	0.782572	0	0	1.12005	0.581251	ALG9
Vibrio cholerae infection	1	50	0.595144	0.782572	0	0	1.12005	0.581251	ATP6V0D2
Influenza A	3	172	0.597363	0.782572	0	0	0.973731	0.501695	CXCL8;BID;ICAM1
Thermogenesis	4	232	0.599006	0.782572	0	0	0.962137	0.49308	SLC25A29;PRKAG2;MGLL;MAP3K5
Glutamatergic synapse	2	114	0.608145	0.790263	0	0	0.979635	0.487214	SLC38A1;PLCB1
Growth hormone synthesis, secretion and action	2	119	0.631493	0.816238	0	0	0.93753	0.430953	IRS2;PLCB1
Hedgehog signaling pathway	1	56	0.63683	0.818781	0	0	0.997555	0.45015	SMURF1
Huntington disease	5	306	0.642821	0.822134	0	0	0.910139	0.402181	ERN1;BDNF;ULK1;PLCB1;MAP3K5
RNA transport	3	186	0.650052	0.827029	0	0	0.898592	0.387026	CYFIP2;EIF4EBP1;RPP25
Parkinson disease	4	249	0.654221	0.827998	0	0	0.894592	0.379585	ERN1;DDIT3;SNCAIP;MAP3K5
Mineral absorption	1	60	0.662214	0.833772	0	0	0.929735	0.383206	ATP2B1
Glycerolipid metabolism	1	61	0.668278	0.83707	0	0	0.914192	0.368466	MGLL
Oocyte meiosis	2	129	0.674913	0.839026	0	0	0.863266	0.339411	PPP2R1B;CPEB4
Basal cell carcinoma	1	63	0.680084	0.839026	0	0	0.884612	0.341053	BMP2
Natural killer cell mediated cytotoxicity	2	131	0.683082	0.839026	0	0	0.849795	0.323891	BID;ICAM1
GnRH secretion	1	64	0.685828	0.839026	0	0	0.870526	0.3283	PLCB1
Dopaminergic synapse	2	132	0.687103	0.839026	0	0	0.843215	0.316434	PPP2R1B;PLCB1
Long-term potentiation	1	67	0.702452	0.847195	0	0	0.830829	0.293431	PLCB1
Estrogen signaling pathway	2	137	0.706585	0.847195	0	0	0.811777	0.28194	PLCB1;HBEGF
Viral carcinogenesis	3	203	0.707192	0.847195	0	0	0.821493	0.284608	EGR2;UBR4;ATP6V0D2
Fc epsilon RI signaling pathway	1	68	0.707796	0.847195	0	0	0.818387	0.282834	GAB2
Renin secretion	1	69	0.713044	0.847195	0	0	0.806311	0.272704	PLCB1
Prolactin signaling pathway	1	70	0.718199	0.847195	0	0	0.794585	0.263015	IRF1
RIG-I-like receptor signaling pathway	1	70	0.718199	0.847195	0	0	0.794585	0.263015	CXCL8
Non-small cell lung cancer	1	72	0.728232	0.854764	0	0	0.772123	0.244868	RASSF5
Inositol phosphate metabolism	1	73	0.733114	0.854764	0	0	0.76136	0.236367	PLCB1
Breast cancer	2	147	0.742519	0.854764	0	0	0.755405	0.22489	HEY1;FGF2
Glioma	1	75	0.742618	0.854764	0	0	0.740707	0.220415	PDGFA
Thyroid hormone synthesis	1	75	0.742618	0.854764	0	0	0.740707	0.220415	PLCB1
Gastric acid secretion	1	76	0.747242	0.854764	0	0	0.730794	0.212929	PLCB1
Gastric cancer	2	149	0.749237	0.854764	0	0	0.745051	0.215096	TGFB2;FGF2
Synaptic vesicle cycle	1	78	0.756244	0.858725	0	0	0.711739	0.198854	ATP6V0D2
Peroxisome	1	82	0.7733	0.874008	0	0	0.676453	0.173909	FAR2
Coronavirus disease	3	232	0.787762	0.879666	0	0	0.716391	0.170901	CXCL8;MMP1;HBEGF
Insulin secretion	1	86	0.789165	0.879666	0	0	0.644488	0.152602	PLCB1
Taste transduction	1	86	0.789165	0.879666	0	0	0.644488	0.152602	PLCB1
Morphine addiction	1	91	0.807449	0.892885	0	0	0.608528	0.130149	PDE4B
Th1 and Th2 cell differentiation	1	92	0.810911	0.892885	0	0	0.60181	0.126138	IL4R
Staphylococcus aureus infection	1	95	0.82093	0.892885	0	0	0.582514	0.11494	ICAM1
Salmonella infection	3	249	0.825844	0.892885	0	0	0.6663	0.127496	CYFIP2;CXCL8;RHOB
Phosphatidylinositol signaling system	1	97	0.827314	0.892885	0	0	0.57032	0.108116	PLCB1
Glycerophospholipid metabolism	1	98	0.83042	0.892885	0	0	0.564411	0.104881	CHKA
Inflammatory mediator regulation of TRP channels	1	98	0.83042	0.892885	0	0	0.564411	0.104881	PLCB1
mRNA surveillance pathway	1	98	0.83042	0.892885	0	0	0.564411	0.104881	PPP2R1B
Progesterone-mediated oocyte maturation	1	100	0.836466	0.895424	0	0	0.552952	0.0987405	CPEB4
T cell receptor signaling pathway	1	104	0.847921	0.899283	0	0	0.53137	0.0876591	CBLB
Toll-like receptor signaling pathway	1	104	0.847921	0.899283	0	0	0.53137	0.0876591	CXCL8
Neutrophil extracellular trap formation	2	189	0.854974	0.899283	0	0	0.58448	0.0915791	ITGB3;PLCB1
Drug metabolism	1	108	0.858575	0.899283	0	0	0.511401	0.0779789	UPP1
Ribosome biogenesis in eukaryotes	1	108	0.858575	0.899283	0	0	0.511401	0.0779789	RPP25
Toxoplasmosis	1	112	0.868485	0.904347	0	0	0.492871	0.0694971	TGFB2
Cholinergic synapse	1	113	0.870853	0.904347	0	0	0.488445	0.0675435	PLCB1
Cell cycle	1	124	0.894249	0.924692	0	0	0.444513	0.0496835	TGFB2
Oxidative phosphorylation	1	133	0.91021	0.933253	0	0	0.414014	0.0389503	ATP6V0D2
Vascular smooth muscle contraction	1	133	0.91021	0.933253	0	0	0.414014	0.0389503	PLCB1
Yersinia infection	1	137	0.91651	0.935764	0	0	0.401755	0.0350261	CXCL8
Hepatocellular carcinoma	1	168	0.952511	0.968453	0	0	0.326658	0.015893	TGFB2
Alcoholism	1	186	0.965791	0.977864	0	0	0.294602	0.0102543	BDNF
Neuroactive ligand-receptor interaction	2	341	0.985319	0.993496	0	0	0.319893	0.00473111	EDNRB;THRA
Prion disease	1	273	0.99302	0.994084	0	0	0.199477	0.00139714	DDIT3
Herpes simplex virus 1 infection	3	498	0.994084	0.994084	0	0	0.32688	0.00193943	ITGB3;EIF4EBP1;BID
